# Supplementary material for: Nitric Oxide Donor Spermine-NONOate Elicits Endogenous Dispersal-Associated Transcriptional Responses to Promote Biofilm Dispersal in Pseudomonas aeruginosa
Source: Antibiotics (Basel). 2026 Mar 9;15(3):278. doi: 10.3390/antibiotics15030278 (PMC13024080; doi:10.3390/antibiotics15030278)
Supplement: Supplementary file 1 [file antibiotics-15-00278-s001.zip]

Archive with 2 entries (2 files):
- Supplementary Table S1.xlsx
- Supplementary materials.pdf
