# Supplementary material for: Nitric Oxide Donor Spermine-NONOate Elicits Endogenous Dispersal-Associated Transcriptional Responses to Promote Biofilm Dispersal in Pseudomonas aeruginosa
Source: Antibiotics (Basel). 2026 Mar 9;15(3):278. doi: 10.3390/antibiotics15030278 (PMC13024080; doi:10.3390/antibiotics15030278)
Supplement: Supplementary file 1 [file antibiotics-15-00278-s001.zip › Supplementary Table S1.xlsx]

## Sheet: Table S1
Table S1: gene transcripts normalised by length and gene expression comparison between pairs.
Shaded comparisons have values above cut-off thresholds (Log2 fold-change≥1; Adjusted P-value≤0.01)
		Sequenced samples
Gene Name	Locus tag	Untreated Biofilms - 1	Untreated Biofilms - 2	Untreated Biofilms - 3	C-TEMPO-treated biofilms - 1	C-TEMPO-treated biofilms - 2	C-TEMPO-treated biofilms - 3	SP-NONO-treated biofilms - 1	SP-NONO-treated biofilms - 2	SP-NONO-treated biofilms - 3	Spontaneously dispersed - 1	Spontaneously dispersed - 2	Log2 Fold-change C-TEMPO vs Untreated	Adj. P-value C-TEMPO vs Untreated	Log2 Fold-change SP-NONO vs Untreated	Adj. P-value SP-NONO vs Untreated	Log2 Fold-change Spontaneously dispersed cells vs SP-NONO	Adj. P-value Spontaneously dispersed cells vs SP-NONO	Log2 Fold-change Spontaneously dispersed cells vs C-TEMPO	Adj. P-value Spontaneously dispersed cells vs C-TEMPO	Gene product
dnaA CDS	PA0001	454.77	413.15	427.68	430.25	413.36	439.01	507.68	458.24	451.69	358.39	329.52	-0.116643	0.469041	0.0489288	0.827053	-0.149108	0.722607	-0.0445468	0.400296	chromosome replication initiator DnaA
dnaN CDS	PA0002	739.13	646.63	627.51	586.98	613.94	555.75	589.85	603.07	595.56	558.29	501.02	-0.290847	0.0813142	-0.241517	0.243034	0.132608	0.352596	0.13595	0.48459	DNA polymerase III subunit beta
vgrG1 CDS	PA0003	526.31	522.9	536.78	378.37	377.03	439.22	410.92	448.97	463.84	192.77	149.41	-0.497978	0.000236568	-0.326333	0.0794925	-1.05377	1.40104e-09	-0.97733	1.22075e-07	DNA replication and repair protein RecF
gyrB CDS	PA0004	436.15	463.53	461.11	345.82	389.78	361.7	420.74	469.02	440.62	234.03	229.6	-0.398583	0.00414517	-0.10093	0.650715	-0.629432	0.00331217	-0.439036	0.00060161	DNA gyrase subunit B
lptA CDS	PA0005	219.24	259.96	306.49	214.07	199.72	246.91	184.27	242.13	266.36	54.64	63.28	-0.336039	0.0692709	-0.238047	0.37453	-1.64823	1.50221e-29	-1.66796	6.53863e-13	lysophosphatidic acid acyltransferase
D-glycero-beta-D-manno-heptose-1,7-bisphosphate 7-phosphatase CDS	PA0006	223.39	242.24	272.47	231.77	203.24	233.93	216.54	223.82	248.41	79.18	70.05	-0.2389	0.115927	-0.169536	0.432115	-1.30454	4.86931e-25	-1.3196	1.26602e-12	D-glycero-beta-D-manno-heptose-1,7-bisphosphate 7-phosphatase
hypothetical protein CDS	PA0007	57.36	49.72	48.11	76.44	55.99	71.78	114.13	88.25	100.26	213.47	240.39	0.272906	0.147424	0.853086	7.34361e-07	1.47296	1.88182e-46	1.84139	8.62591e-19	hypothetical protein
glyS CDS	PA0008	155.66	204.6	172.31	149.52	166.14	161.69	155.77	201.08	159.44	67.25	71.99	-0.245141	0.152013	-0.102152	0.716164	-0.998562	2.15448e-12	-0.901477	4.59312e-06	glycine--tRNA ligase subunit beta
glyQ CDS	PA0009	305.16	290.21	326.81	246.99	271.63	259.4	272	314.32	245.28	62.38	60.57	-0.336171	0.0269137	-0.211232	0.376053	-1.85374	7.64113e-44	-1.75857	1.0322e-19	glycine--tRNA ligase subunit alpha
tag CDS	PA0010	84.41	73.34	94.56	108.17	103.28	88.55	50.39	68.25	71.38	27.03	26.72	0.1387	0.521267	-0.45849	0.063629	-0.926424	2.90236e-26	-1.47859	0.000128878	DNA-3-methyladenine glycosidase I
lipid A biosynthesis lauroyl acyltransferase CDS	PA0011	186.1	197.01	179.16	185.68	197.36	196.83	161.42	137.84	185.38	69.73	65.08	-0.0543869	0.772598	-0.288596	0.131877	-0.941344	9.43513e-23	-1.2104	3.12946e-07	lipid A biosynthesis lauroyl acyltransferase
hypothetical protein CDS	PA0012	341.98	260.51	295.43	335.85	272.85	294.44	247.94	235.3	290.42	171.56	164.21	-0.098821	0.672896	-0.288345	0.208227	-0.308489	5.84654e-06	-0.534897	0.108532	hypothetical protein
hypothetical protein CDS	PA0013	65.86	72.53	74.93	78.61	86.32	91.99	124.46	80.85	95.98	27.24	26.89	0.164389	0.359111	0.399083	0.0546174	-1.55512	2.15896e-19	-1.40437	1.73406e-14	hypothetical protein
hypothetical protein CDS	PA0014	82.69	70.64	72.83	84.89	82.69	86.14	106.51	84.74	99.22	90.6	90.07	0.0587139	0.805499	0.267684	0.219481	0.21141	0.0103222	0.321214	0.274956	hypothetical protein
hypothetical protein CDS	PA0015	82.67	93.59	96.76	109.81	96.7	90.7	106.49	88.29	106.86	63.33	79.94	0.0190598	0.934762	0.062299	0.7949	-0.175618	0.254945	-0.203837	0.413137	hypothetical protein
trkA CDS	PA0016	93.77	118.44	111.95	100.36	102.17	110.61	92.96	106.94	102.78	54.93	60.12	-0.143711	0.401276	-0.161575	0.485669	-0.504794	4.33646e-06	-0.562821	0.0105285	potassium transporter inner membrane associated protein
Ribosomal RNA small subunit methyltransferase B CDS	PA0017	80.91	103.84	89.1	66.03	73.12	75.8	71.9	90.86	84.61	20.34	18.6	-0.430777	0.00689507	-0.204164	0.398791	-1.76432	1.67567e-27	-1.64047	7.9107e-17	Ribosomal RNA small subunit methyltransferase B
fmt CDS	PA0018	88.23	111.78	101.54	71.78	78.56	85	94.56	99.71	94.6	17.53	16.27	-0.438811	0.00597252	-0.127956	0.575514	-2.18759	1.74776e-35	-1.97861	9.31802e-32	methionyl-tRNA formyltransferase
def CDS	PA0019	461.85	399.51	413.02	486.18	441.8	451.76	490.66	428.16	528.81	399.39	260.17	0.00727838	0.975974	0.0975215	0.670921	-0.235785	0.280779	-0.238067	0.320584	peptide deformylase
hypothetical protein CDS	PA0020	236.33	237.49	211	261.79	254.76	225.04	220.78	178.82	200.74	90.4	94.19	0.0113297	0.961206	-0.266095	0.145651	-0.799188	2.13948e-20	-1.05459	6.9575e-07	hypothetical protein
hypothetical protein CDS	PA0021	4.72	5.53	4.8	5.08	4.95	6	6.54	6	4.86	4.74	6.14	-0.00873076	0.980918	0.133338	0.671631	0.207575	0.236715	0.341079	0.474253	hypothetical protein
threonylcarbamoyl-AMP synthase CDS	PA0022	101.7	164.48	155.62	191.15	156.97	154.35	151.95	120.76	134.75	101.05	101.97	0.145676	0.554987	-0.119379	0.664963	-0.10663	0.00060873	-0.356003	0.567365	threonylcarbamoyl-AMP synthase
qor CDS	PA0023	65.74	80.33	73.8	101.48	85.64	78.15	100.49	70.34	79.13	86.48	111.43	0.163002	0.359279	0.0998033	0.6772	0.559023	0.00774494	0.485582	0.00701726	oxygen-dependent quinone oxidoreductase
hemF CDS	PA0024	144.73	153.89	172.83	132.99	129.18	132.22	153.94	154.08	146.77	31.82	34.98	-0.350457	0.0105675	-0.122314	0.581168	-1.86229	7.61624e-45	-1.7186	3.40286e-26	coproporphyrinogen III oxidase
aroE CDS	PA0025	95.33	117	113.09	94.14	94.58	95.23	86.07	87.04	106.92	29.64	32.31	-0.288091	0.0472082	-0.282592	0.169443	-1.27241	4.10279e-25	-1.35953	7.4395e-11	shikimate dehydrogenase
plcB CDS	PA0026	18.13	21.65	22.79	22.87	19.58	19.15	28.77	23.66	25.61	24.23	21.54	-0.119811	0.559111	0.233959	0.277506	0.126391	0.00580034	0.358803	0.538696	phospholipase C
hypothetical protein CDS	PA0027	4.31	6.09	5.41	7.3	5.42	6.31	7.89	5.52	6.34	8.68	7.8	0.154015	0.559111	0.230406	0.411569	0.631806	0.000976487	0.664207	0.00589917	hypothetical protein
hypothetical protein CDS	PA0028	5.92	4.83	4.21	6.1	6.31	6.34	7.46	5.36	5.52	7.29	6.76	0.199141	0.534592	0.190968	0.602812	0.503815	0.10299	0.48723	0.0832489	hypothetical protein
sulfate transporter CDS	PA0029	4.87	6	6.26	5	5.04	4.46	8.09	4.13	5.85	5.84	6.11	-0.31824	0.143482	-0.0155481	0.965749	0.312282	0.00423807	0.514321	0.271652	sulfate transporter
hypothetical protein CDS	PA0030	5.72	8.69	6.23	7.09	6.87	7.08	10.07	7.02	7.82	7.52	9.16	-0.0648956	0.843449	0.18231	0.564519	0.321413	0.0150764	0.49613	0.210257	hypothetical protein
betC CDS	PA0031	17.4	18.31	18.29	21.42	17.35	19.89	25.65	15.29	24.49	22.53	22.49	0.013385	0.953416	0.177984	0.505457	0.36395	0.000481295	0.404224	0.121862	choline sulfatase
transcriptional regulator CDS	PA0032	29.76	34.8	36.03	38.16	37.02	31.46	41.29	28.92	32.54	21.79	26.18	-0.0163378	0.948138	-0.0511031	0.843399	-0.194056	0.0830328	-0.244903	0.383201	transcriptional regulator
DOPA 4,5-dioxygenase CDS	PA0032a	58.76	67.6	71.73	70.91	55.4	65.91	70.53	56.05	61.07	32.57	35.37	-0.143389	0.45999	-0.154306	0.502303	-0.563023	9.07952e-05	-0.602312	0.00445931	DOPA 4,5-dioxygenase
hypothetical protein CDS	PA0033	63.59	76.23	62.26	52.84	53.75	66.63	65.8	45.1	65.19	24.18	17.64	-0.307278	0.114573	-0.274024	0.239321	-1.1521	1.73144e-08	-1.20183	1.50809e-06	hypothetical protein
two-component response regulator CDS	PA0034	94.04	133	131.41	75.7	76.35	90.24	56.67	66.04	59.22	12.32	12.69	-0.631816	0.000373776	-1.00354	4.07516e-07	-1.95277	1.5605e-45	-2.26633	2.09203e-19	two-component response regulator
trpA CDS	PA0035	553.03	853.25	677.89	532.75	559.85	549.38	190.52	230.61	178.9	72.54	85.3	-0.419207	0.0223026	-1.77791	8.94476e-19	-1.03188	1.51356e-82	-2.13149	2.42297e-06	tryptophan synthase subunit alpha
trpB CDS	PA0036	731.33	929.51	899.49	626.9	683.48	643.81	280.91	301.05	211.98	63.72	61.68	-0.471496	0.00135439	-1.68696	1.89694e-18	-1.75566	1.27218e-135	-2.68422	6.4418e-16	tryptophan synthase subunit beta
trpI CDS	PA0037	27.16	35.72	38.52	39.85	33.42	32.83	44	34.24	36.52	15.4	17.9	-0.0344846	0.897989	0.0973319	0.713101	-0.878797	2.74317e-07	-0.801637	7.37536e-06	HTH-type transcriptional regulator TrpI
hypothetical protein CDS	PA0038	380.75	326.78	270.78	747.89	660.76	782.35	812.09	518.16	822.47	1977.86	2213.39	1.00675	1.85965e-09	0.997978	4.01169e-06	1.84611	1.15949e-50	1.75581	7.66907e-19	hypothetical protein
hypothetical protein CDS	PA0039	2364.37	3167.97	2725.92	3040.36	2531.75	2992.43	2427.75	1921.06	3222.52	9027.18	10822	-0.0472478	0.827671	-0.198589	0.452627	2.26097	8.14059e-59	2.02911	5.01624e-24	hypothetical protein
hypothetical protein CDS	PA0040	83.82	84.39	79.28	101.83	94.07	91.34	78.64	76.22	87.02	43.16	45.94	0.108387	0.476047	-0.10839	0.610148	-0.544984	1.74263e-13	-0.777351	0.00183481	hypothetical protein
hemagglutinin CDS	PA0041	58.93	56.8	49.31	69.05	69.83	67.02	43.18	39.01	46.71	48.12	48.86	0.209753	0.200351	-0.426705	0.0182016	0.480599	0.0388606	-0.0939121	0.00378791	hemagglutinin
transposase CDS	PA0041a	40.81	35.42	34.04	35.39	36.85	35.68	28.16	22.94	25.45	19.56	14.63	-0.129883	0.537879	-0.591421	0.00251368	-0.263036	1.01384e-05	-0.665509	0.251855	transposase
hypothetical protein CDS	PA0042	73.45	81.83	78.43	116.78	133.74	120.5	104.23	73.18	81.77	62.03	65.94	0.550615	0.000278514	0.0635594	0.803836	-0.115692	1.12447e-05	-0.53005	0.596992	hypothetical protein
hypothetical protein CDS	PA0043	29.51	34.05	29.7	31.44	27.56	30.88	33.08	28.2	30.47	21.74	23.28	-0.152114	0.343332	-0.0990952	0.64868	-0.130919	0.309934	-0.127708	0.493842	hypothetical protein
exoT CDS	PA0044	32.44	31.6	26.37	43.53	35.24	38.26	56.6	51.34	53.9	42.24	43.52	0.255351	0.148644	0.740059	2.06569e-05	-0.0228297	0.00107437	0.294786	0.905812	exoenzyme T
hypothetical protein CDS	PA0045	179.21	197.47	211.93	179.23	258.69	221.15	205.85	272.93	265.21	21.14	17.46	0.0666359	0.812849	0.261648	0.275614	-3.34088	3.35069e-55	-3.24073	1.81423e-48	hypothetical protein
hypothetical protein CDS	PA0046	243.02	263.34	281.73	228.83	322.65	273.24	279.47	364.75	304.03	34.77	30.64	-0.0266259	0.929514	0.194522	0.439669	-2.93751	1.45747e-43	-2.78294	1.35899e-38	hypothetical protein
hypothetical protein CDS	PA0047	101.77	133.75	134.7	132.69	156.39	144.63	142.59	160.22	133.87	21.13	25.26	0.128697	0.555038	0.166467	0.512361	-2.32046	1.32922e-43	-2.30144	8.52148e-28	hypothetical protein
transcriptional regulator CDS	PA0048	67.58	95.41	97.26	87.33	110.46	95.02	118.99	131.38	118.35	27.63	28.47	0.0741762	0.796598	0.42026	0.0626415	-1.80921	2.65008e-16	-1.56576	5.10607e-19	transcriptional regulator
hypothetical protein CDS	PA0049	6.82	10.54	9.52	8.89	8.22	9.64	23.89	23.15	21.16	7.75	8.08	-0.0986844	0.71549	1.22623	4.14843e-10	-1.20558	0.579256	-0.290222	4.55335e-10	hypothetical protein
hypothetical protein CDS	PA0050	324.31	267.66	246.35	996.52	750.17	753.87	382.61	308.96	337.7	759.59	695.56	1.39342	6.16243e-17	0.203499	0.392841	1.38676	0.604701	0.313846	9.02831e-17	hypothetical protein
phzH CDS	PA0051	3.72	3.36	3.4	6.31	5.31	5.78	7.17	5.35	6.47	11.87	15.12	0.591866	0.00183972	0.739665	0.000527854	1.39016	1.15047e-17	1.45227	3.18541e-11	phenazine-modifying protein
hypothetical protein CDS	PA0052	15.68	19.28	15.22	36.56	25.54	30.85	46.94	32.61	31.36	159.14	195.04	0.738546	0.000153173	1.0137	4.41774e-06	2.54447	6.49297e-63	2.77455	1.41252e-32	hypothetical protein
RNA 2'-phosphotransferase-like protein CDS	PA0054	114.75	128.97	122.71	133.34	128.96	124.85	146.35	122.74	127.27	51.35	53.05	-0.0212425	0.912745	0.0340223	0.880581	-1.02102	9.69863e-17	-1.00662	2.374e-09	RNA 2'-phosphotransferase-like protein
hypothetical protein CDS	PA0055	196.65	173.06	200.19	260.41	242.85	206.28	228.11	183.14	186.1	78.77	87.38	0.203003	0.274442	-0.0148811	0.955006	-0.942019	1.30769e-17	-1.12933	1.11407e-07	hypothetical protein
transcriptional regulator CDS	PA0056	9.85	11.64	12.27	12.69	11.02	12.68	22.35	14.55	14.92	8.56	9.75	0.00585063	0.984857	0.510345	0.034922	-0.586738	0.514441	-0.191392	0.0181982	transcriptional regulator
hypothetical protein CDS	PA0057	10.35	8.76	9.81	9.61	7.83	7.84	10.51	9.23	8.17	6.9	6.82	-0.283514	0.21102	-0.122523	0.679001	-0.130736	0.926499	0.00481458	0.625553	hypothetical protein
hypothetical protein CDS	PA0058	5.23	6.84	6.35	7.22	6.47	6.96	6.94	4.38	6.45	7.16	8.1	0.0561246	0.866083	-0.137737	0.690406	0.676925	0.0807425	0.455049	0.0155655	hypothetical protein
osmC CDS	PA0059	25.39	15.3	17.13	59.18	52.77	73.31	83.77	69.44	87.04	336.63	419.96	1.43201	1.05163e-10	1.86298	2.22805e-17	2.52874	1.5467e-63	2.71926	5.7526e-43	osmotically inducible protein OsmC
hypothetical protein CDS	PA0060	96.26	90.16	77.63	192.72	168.75	161.11	154.15	118.16	166.3	233.46	270.75	0.844417	5.23629e-08	0.622816	0.00217952	1.09004	5.7957e-09	0.833767	2.68041e-08	hypothetical protein
hypothetical protein CDS	PA0061	53.25	62.47	52.13	95.39	79.4	92.87	109.36	69.96	102.64	120	119.16	0.55229	0.000170039	0.637419	0.00185568	0.661158	4.27612e-08	0.656854	0.00147808	hypothetical protein
hypothetical protein CDS	PA0062	12.32	16.84	12.36	30.85	32.48	42.1	54.03	33.21	31.83	41.9	46.17	1.15627	1.85e-08	1.34937	2.39296e-08	0.462671	0.00264279	0.638205	0.0729399	hypothetical protein
hypothetical protein CDS	PA0063	83.43	94.49	77.31	88.26	80.88	82.27	86.54	72.04	87.51	34.3	38.67	-0.121158	0.465383	-0.129406	0.550584	-0.851234	2.22883e-14	-0.921724	1.08876e-06	hypothetical protein
hypothetical protein CDS	PA0064	102.6	96.58	105.24	109.3	104.79	101.33	129.93	107.54	105.75	77.16	76.66	-0.0516046	0.785176	0.0896816	0.69433	-0.25986	0.128834	-0.163098	0.151135	hypothetical protein
5'-nucleotidase CDS	PA0065	79.7	80.52	81.94	84.52	84.17	77.9	104.18	82.81	76.81	52.47	52.78	-0.0740252	0.68429	0.0416608	0.870212	-0.424816	0.00497848	-0.329639	0.0322392	5'-nucleotidase
hypothetical protein CDS	PA0066	78.3	79.46	72.88	107.66	86.93	89.09	104.34	78.91	82.13	52.39	63.89	0.185926	0.26216	0.116039	0.621691	-0.288061	0.00550478	-0.358343	0.165667	hypothetical protein
prlC CDS	PA0067	161.72	163.38	151	152.5	152.72	137.2	182.69	159.15	138.61	148.49	152.34	-0.203097	0.174255	-0.0627304	0.801283	0.216276	0.0134227	0.336235	0.271099	oligopeptidase A
hypothetical protein CDS	PA0068	210.42	184.09	193.51	223.81	172.08	163.14	191.37	195.36	165.97	173.16	181.93	-0.175746	0.38815	-0.15942	0.511696	0.247868	0.199643	0.260312	0.223297	hypothetical protein
hypothetical protein CDS	PA0069	36.55	41.48	40.79	34.75	33.85	32.31	36.22	38.18	30.82	16.85	14.9	-0.328249	0.0205204	-0.237647	0.292799	-0.831387	3.9086e-08	-0.757599	0.000104399	hypothetical protein
hypothetical protein CDS	PA0070	669.2	606.01	489.06	816.58	894.95	791.52	646.58	587.98	548.13	337.27	378.1	0.383652	0.0448761	-0.0625628	0.817466	-0.42166	1.46747e-12	-0.794702	0.0176912	hypothetical protein
hypothetical protein CDS	PA0071	222.54	207	178.11	239.92	246.34	263.81	181.49	161.75	236.38	136.01	139.72	0.193312	0.291399	-0.146945	0.576136	-0.174244	7.61348e-07	-0.548626	0.429226	hypothetical protein
hypothetical protein CDS	PA0072	43.73	53.93	42.67	56.17	57.29	63.45	23.9	26.21	31.91	16.62	14.18	0.227763	0.195121	-0.817502	2.78942e-05	-0.516386	2.01434e-28	-1.43555	0.0222613	hypothetical protein
ABC transporter ATP-binding protein CDS	PA0073	48.6	63.43	55.33	69.48	69.62	68.36	29.03	30.98	28.94	25.02	22.52	0.205383	0.22265	-0.949522	1.29936e-07	-0.0154988	1.86591e-19	-0.9891	0.949706	ABC transporter ATP-binding protein
ppkA CDS	PA0074	95.82	101	88.72	113.43	112.29	111.54	50.32	57.52	53.15	41.25	41.3	0.135249	0.365617	-0.872134	4.04462e-07	-0.0773911	3.47931e-28	-0.927325	0.717937	serine/threonine protein kinase PpkA
pppA CDS	PA0075	98.19	101.73	81.53	124.19	113.49	110.44	47.79	54.38	44.98	29.45	28.34	0.196155	0.26004	-0.969552	5.26095e-07	-0.458335	1.00934e-42	-1.41791	0.0341863	serine/threonine phosphatase
hypothetical protein CDS	PA0076	87.86	115.8	80.56	116.04	109.66	112.57	57.68	56.37	63.09	43.27	30.72	0.145796	0.481806	-0.730222	0.000161708	-0.362103	8.83672e-16	-1.12042	0.105572	hypothetical protein
icmF1 CDS	PA0077	102.91	110.67	93.19	133.73	129	124.79	64.67	79.66	75.43	62.23	60.29	0.229324	0.112906	-0.53242	0.00750353	0.0400689	3.01485e-14	-0.61862	0.86364	type VI secretion protein IcmF
hypothetical protein CDS	PA0078	69.64	92.02	66.12	109.55	104.62	99.03	73.63	81.66	73.56	45.19	50.12	0.347374	0.0469329	-0.0579143	0.830843	-0.374123	1.19623e-12	-0.723677	0.0600312	hypothetical protein
hypothetical protein CDS	PA0079	94.7	108.9	87.22	135.02	118.55	122.2	120.11	131.73	101.16	52.33	54.46	0.25979	0.0829637	0.20443	0.401986	-0.830681	1.03973e-18	-0.862302	6.24873e-05	hypothetical protein
hypothetical protein CDS	PA0080	175.98	187.32	158.55	239.03	216.34	228.71	242.44	273.8	233.12	92.53	83.18	0.279665	0.0494736	0.438204	0.0303419	-1.19496	2.26085e-20	-1.0881	1.76117e-09	hypothetical protein
fha1 CDS	PA0081	128.8	141.69	127.74	200.13	164.01	177.89	236.93	185.01	188.91	143.62	124.18	0.332439	0.00898744	0.523818	0.00196371	-0.289484	0.229789	-0.155489	0.123258	Fha domain-containing protein
hypothetical protein CDS	PA0082	226.24	222.47	197.79	386.04	333.66	345.11	369.7	277.39	370.36	185.39	142.86	0.598583	2.8176e-06	0.553192	0.00184864	-0.724746	5.5292e-09	-0.830238	0.000268762	hypothetical protein
hypothetical protein CDS	PA0083	431.51	430.5	345.5	610.5	622.36	571.76	522.32	569.47	436.73	303.86	304.18	0.460635	0.00404197	0.259406	0.288732	-0.440105	1.06838e-09	-0.588722	0.0366621	hypothetical protein
hypothetical protein CDS	PA0084	555.91	458.01	400.98	580.23	671.05	593.93	535.88	601.12	447.56	380.1	385.95	0.265745	0.21572	0.0862881	0.779929	-0.162635	0.00299122	-0.293801	0.481261	hypothetical protein
hcp1 CDS	PA0085	1837.62	1503.27	1329.65	2615.2	3428.36	2553.54	1124.32	1107.35	1090.54	990.59	1053.56	0.730667	0.000441188	-0.552188	0.00699582	0.188464	5.6024e-12	-0.9227	0.286757	protein secretion apparatus assembly protein
hypothetical protein CDS	PA0086	235.28	264.51	205.43	311.35	305.93	299.31	219.84	259.15	187.62	85.02	87.06	0.268924	0.0913133	-0.141188	0.613806	-1.05833	7.7972e-46	-1.36974	1.43682e-06	hypothetical protein
hypothetical protein CDS	PA0087	198.28	189.75	160.55	199.83	224.29	217.16	150.01	191.61	128.15	46.49	51.54	0.119515	0.568705	-0.275909	0.313401	-1.36109	7.43637e-37	-1.65299	2.38913e-08	hypothetical protein
hypothetical protein CDS	PA0088	126.63	128.08	96.83	146.33	144.83	149.49	70.82	93.61	72.51	44.39	43.5	0.214551	0.257073	-0.607012	0.00927399	-0.544234	9.2601e-41	-1.22446	0.0178082	hypothetical protein
hypothetical protein CDS	PA0089	117.39	122.96	103.76	165.11	163.38	171.5	56.78	62.98	73.69	49.6	44.51	0.425613	0.00217482	-0.87701	1.7858e-06	-0.149357	4.99731e-37	-1.27711	0.507904	hypothetical protein
clpV1 CDS	PA0090	176.7	180.1	143.82	202.31	234.05	208.21	79.06	78.16	83.92	93.54	92.79	0.254848	0.17655	-1.10007	2.96879e-11	0.515381	1.14918e-11	-0.65772	0.00209665	secretion protein ClpV1
vgrG1 CDS	PA0091	183.63	177.69	144.63	219.19	228.69	218.26	93.09	84.88	92.1	63.33	59.33	0.28389	0.103884	-0.958662	1.22592e-08	-0.243693	1.08737e-40	-1.2939	0.150578	type VI secretion system protein VgrG
hypothetical protein CDS	PA0092	287.3	275.58	246.13	387.07	366.51	376.2	253.59	251.03	288.57	143.71	115.88	0.367082	0.0109707	-0.103975	0.654073	-0.713136	3.76427e-20	-1.14744	0.000270068	hypothetical protein
hypothetical protein CDS	PA0093	89.07	101.38	92.64	150.25	137.11	141.85	134.46	108	126.63	46.7	53.66	0.489012	1.26849e-05	0.296132	0.0867724	-0.974019	4.56255e-26	-1.17276	1.13981e-08	hypothetical protein
hypothetical protein CDS	PA0094	192.28	197.32	171.82	336.03	336.07	270.78	273.79	227.1	305.11	108.43	120.64	0.622791	6.66682e-05	0.427054	0.0222155	-0.909089	5.65341e-15	-1.14742	9.35817e-07	hypothetical protein
hypothetical protein CDS	PA0095	45.76	47.47	44.92	74.66	66.24	69.27	74.53	69.06	65.78	95.18	94.95	0.491512	1.38517e-05	0.511763	0.00179448	0.747799	2.19338e-12	0.749194	6.69617e-06	hypothetical protein
hypothetical protein CDS	PA0096	30.82	40.41	28.6	58.23	50.87	55.48	56.67	55.32	51.7	91.52	80.92	0.591701	0.000811917	0.618011	0.00319185	0.957068	1.81432e-11	0.957195	3.40979e-07	hypothetical protein
hypothetical protein CDS	PA0097	20.48	26.72	21.55	39.82	34.82	33.68	35.56	34.42	28.19	44.08	45.36	0.535618	0.00057881	0.428484	0.0491137	0.748299	4.73076e-06	0.67291	0.000160383	hypothetical protein
3-oxoacyl-ACP synthase CDS	PA0098	18.12	21.79	14.47	33.14	28.99	24.69	20.74	24.83	23.81	39.51	34.53	0.539628	0.00856904	0.27211	0.303099	0.966816	0.000128684	0.702287	4.08374e-06	3-oxoacyl-ACP synthase
hypothetical protein CDS	PA0099	54.57	38.01	35.44	61.01	68.8	59.22	39.06	47.42	48.35	73.71	64.41	0.424098	0.0714736	-0.00366502	0.992155	0.909439	0.0094507	0.497047	1.35717e-05	hypothetical protein
hypothetical protein CDS	PA0100	87.88	76.56	68.78	109.18	107.64	99.53	73.42	66.36	81.11	123.53	140.04	0.321643	0.0709027	-0.156481	0.515457	1.14032	3.27684e-06	0.686681	8.88083e-11	hypothetical protein
hypothetical protein CDS	PA0101	27.65	25.3	26.36	43.75	44.55	40.6	24.37	21.3	24.41	47.61	50.67	0.578759	6.71005e-05	-0.25292	0.20737	1.37235	0.000419893	0.629471	4.75231e-16	hypothetical protein
carbonic anhydrase CDS	PA0102	145.37	211.04	199.95	139.04	199.66	157.02	192.51	197.78	219.26	102.72	112.81	-0.238197	0.340812	0.0601126	0.820583	-0.605027	0.0783649	-0.438571	0.000890294	carbonic anhydrase
sulfate transporter CDS	PA0103	16.45	22.53	21.63	17.41	26.32	16.49	26.83	23.41	20.68	14.43	15	-0.0884545	0.793111	0.148936	0.565657	-0.371982	0.456348	-0.175451	0.0679066	sulfate transporter
hypothetical protein CDS	PA0103a	78.96	70.97	76.92	95.12	87.58	87.26	87.97	77.5	83.04	41.55	44.72	0.141718	0.401276	0.0494542	0.830843	-0.627914	4.59782e-10	-0.739964	0.000316819	hypothetical protein
coxB CDS	PA0105	35.29	35.27	38.06	102.95	73.82	74.78	146.06	46.96	72.51	744.34	701.91	1.0598	3.105e-12	1.08226	0.000360842	3.1153	2.04131e-116	3.4171	6.4666e-09	cytochrome C oxidase subunit II
coxA CDS	PA0106	16.14	15.09	15.88	86.09	50.17	80.71	144.46	34.89	47.92	291.05	315.79	1.96311	4.45951e-27	1.56174	0.00156935	2.02316	6.50185e-34	2.43568	0.00499481	cytochrome C oxidase subunit I
cytochrome C oxidase assembly protein CDS	PA0107	14.86	11.6	17.39	64.8	40.06	89.25	108.24	37.79	44.57	234.37	214.71	1.79992	5.81273e-13	1.81046	4.33477e-09	2.09811	3.92286e-07	2.139	4.49183e-10	cytochrome C oxidase assembly protein
coIII CDS	PA0108	35.74	32.08	28.96	97.54	53.1	101.15	142.02	65.48	84.94	327.05	357.31	1.16026	2.09192e-07	1.40736	7.25571e-09	2.10427	9.49327e-25	2.27542	9.01904e-16	cytochrome C oxidase subunit III
hypothetical protein CDS	PA0109	103.59	91.49	71.65	189.52	125.86	173.37	259.15	140.48	250.47	778.39	725.13	0.711806	0.000723905	1.12125	3.58309e-06	2.08972	2.48612e-54	2.2761	7.85117e-19	hypothetical protein
hypothetical protein CDS	PA0110	4.07	8.77	5.32	39.36	17.62	43.57	42.76	22.35	31.38	92.08	104.49	1.99205	3.28176e-12	2.14841	3.47138e-16	1.91063	0.000127937	1.81795	4.0901e-16	hypothetical protein
hypothetical protein CDS	PA0111	2.25	3.93	4.47	30.11	14.54	37.61	33.74	20.27	33.31	76.03	95.45	2.36365	1.61813e-16	2.72778	6.58212e-27	1.85349	0.000106483	1.80496	1.60639e-15	hypothetical protein
hypothetical protein CDS	PA0112	3.32	6.27	4.57	25.44	15.61	30.31	32.68	20.48	25.73	51.97	64.57	1.98205	3.79658e-16	2.25882	3.62651e-23	1.45148	3.00837e-11	1.5261	1.06062e-11	hypothetical protein
protoheme IX farnesyltransferase CDS	PA0113	19.98	21.72	24.11	43.32	33.31	54.48	49.28	31.44	43.32	72.79	87.27	0.837319	2.09341e-05	0.798378	5.45129e-05	1.25858	9.03256e-09	1.1501	1.22881e-09	protoheme IX farnesyltransferase
senC CDS	PA0114	267.46	229.62	210.02	256.46	249.89	259.94	251.37	238.95	256.8	122.02	91.36	0.00949691	0.971649	-0.0012484	0.995948	-0.907327	9.78723e-11	-0.963678	2.7667e-06	cytochrome c oxidase assembly protein SenC
hypothetical protein CDS	PA0115	184.69	187.64	165.58	194.49	198.32	202.06	157.28	146.5	191.07	51.09	51.94	0.0418299	0.839316	-0.19539	0.369214	-1.35722	1.67699e-38	-1.63424	1.55893e-12	hypothetical protein
hypothetical protein CDS	PA0116	106.44	109.15	104.1	132.58	116.98	110.35	165.73	105.23	140.55	123.63	132.21	0.064561	0.7342	0.266475	0.22751	0.217253	0.00515714	0.32072	0.313005	hypothetical protein
short-chain dehydrogenase CDS	PA0117	14.03	18.77	15.53	22.59	15.27	16.31	29.18	23.13	22.35	12.88	8.15	0.05589	0.852036	0.53104	0.0143338	-0.912497	0.0509136	-0.55135	0.000299069	short-chain dehydrogenase
hypothetical protein CDS	PA0118	20.84	17.11	15.71	26.32	21.09	17.08	42.34	26.26	26.48	17.99	16.64	0.144706	0.616093	0.695283	0.00583797	-0.540926	0.884089	-0.0965475	0.0332001	hypothetical protein
C4-dicarboxylate transporter DctA CDS	PA0119	22.53	22.3	24.51	22.15	24.57	21.89	61.77	40.31	42.18	23.8	21	-0.110748	0.583141	0.935006	1.89436e-06	-0.773985	0.144891	-0.0149666	0.00037256	C4-dicarboxylate transporter DctA
transcriptional regulator CDS	PA0120	12.11	16.74	15.99	24.08	19.43	19.3	48.07	27.49	30.63	35.3	40.01	0.365725	0.0730776	1.09876	2.15991e-06	0.406212	3.15653e-12	0.965837	0.106859	transcriptional regulator
hypothetical protein CDS	PA0121	17.59	21.24	22.51	25.85	23.51	23.17	50.44	33.87	38.93	33.19	39.66	0.135068	0.512222	0.889429	6.71913e-06	0.143006	2.60312e-08	0.665476	0.536897	hypothetical protein
hypothetical protein CDS	PA0122	764.19	467.04	528.74	1864.23	1180.37	1524.5	833.56	519.62	782.57	22591.5	25137.4	1.1545	1.89781e-07	0.169331	0.602195	5.33168	6.16641e-149	4.32155	1.23254e-157	hypothetical protein
transcriptional regulator CDS	PA0123	71.56	69.6	74.99	129.45	96.92	109.25	107.62	73.35	76.64	973.73	1062.92	0.510325	0.00043267	0.161525	0.510002	3.84831	2.2036e-162	3.54263	2.20558e-91	transcriptional regulator
hypothetical protein CDS	PA0124	76.29	73.68	67.51	101.89	82.56	87.04	103.48	64.1	83.97	126.13	120.07	0.205139	0.258892	0.114813	0.674086	0.864134	2.66466e-07	0.755437	4.07561e-05	hypothetical protein
hypothetical protein CDS	PA0125	66.43	75.68	72.46	97.18	93.77	87.99	106.55	67.4	81.2	120.92	101.43	0.268432	0.108807	0.15723	0.55334	0.696714	0.000831446	0.585973	0.00169943	hypothetical protein
hypothetical protein CDS	PA0126	125.13	117.05	123.79	148.77	205.15	156.23	115.15	124.08	105.87	41.11	48.89	0.363079	0.0811218	-0.152926	0.515824	-1.04186	7.41652e-17	-1.45828	2.90929e-07	hypothetical protein
hypothetical protein CDS	PA0127	62.87	50.32	56.01	70.01	56.75	61.25	51.69	58.08	55.25	37.76	37.23	0.0405016	0.875714	-0.106876	0.69406	-0.248837	0.00142952	-0.402578	0.248223	hypothetical protein
hypothetical protein CDS	PA0128	146.96	205.67	227.81	108.74	116.6	121.79	150.98	251.07	251.88	15.43	20.47	-0.794107	1.46096e-05	0.106927	0.76716	-3.2388	7.24927e-39	-2.65592	3.55514e-29	hypothetical protein
gabP CDS	PA0129	25.06	31.84	33.79	29.77	29.65	30.09	577.13	859.69	560.16	17.82	22.34	-0.112952	0.578346	4.17144	8.23554e-83	-4.67633	0.0531142	-1.49623	8.78065e-73	gamma-aminobutyrate permease
3-oxopropanoate dehydrogenase CDS	PA0130	45.26	50.24	51.05	53.54	60.31	54.42	2141.98	3300.52	1998.17	45.91	50.65	0.0983255	0.603491	5.30556	3.07562e-131	-5.29611	0.742937	-1.44459	2.9913e-90	3-oxopropanoate dehydrogenase
beta-alanine degradation protein BauB CDS	PA0131	31.4	32.89	29.65	44.13	51.86	33.87	1276.02	1995.82	1372.41	31.02	35.47	0.341987	0.158541	5.26463	2.17589e-130	-5.15359	0.6544	-1.48531	4.24971e-85	beta-alanine degradation protein BauB
beta alanine--pyruvate transaminase CDS	PA0132	9.58	12.43	17.24	29.14	38.66	22.66	3223.48	4440.25	2760.83	15.77	17.28	1.00145	8.03189e-05	7.47185	6.11154e-220	-7.29782	0.0118486	-1.49005	2.9618e-186	beta alanine--pyruvate transaminase
HTH-type transcriptional activator BauR CDS	PA0133	26.38	26.07	23.98	37.75	33.66	30.9	70.34	52.37	48.77	28.67	33.38	0.305324	0.0683761	1.04576	3.17659e-08	-0.561355	0.397594	0.00792898	0.00884394	HTH-type transcriptional activator BauR
guanine deaminase CDS	PA0134	34.3	28.81	27.98	38.03	39.34	33.96	61.75	40.33	45.35	49.16	43.41	0.17699	0.389096	0.580867	0.00724154	0.22988	5.30549e-05	0.524631	0.293421	guanine deaminase
hypothetical protein CDS	PA0135	7.53	8.68	8.58	11.11	6.92	10.47	32.82	13.14	20.14	7.64	13.84	0.0743182	0.885154	1.16035	0.00112363	-0.673967	0.336315	0.110419	0.117411	hypothetical protein
ABC transporter ATP-binding protein CDS	PA0136	3.15	4.14	4.28	4.57	3.94	3.54	7.01	4.02	5.91	6.33	5.33	-0.0373315	0.911377	0.437112	0.11402	0.364484	0.000169432	0.65693	0.174405	ABC transporter ATP-binding protein
ABC transporter permease CDS	PA0137	3.18	4.66	4.54	3.97	3.09	3.22	7.88	6.19	4.12	4.91	5.36	-0.33764	0.22265	0.445128	0.167079	0.0693079	0.00060873	0.789132	0.839838	ABC transporter permease
ABC transporter permease CDS	PA0138	11.5	17.87	13.31	17.96	16.72	12.31	16.9	9.33	15.74	17.35	15.2	0.0398937	0.908	-0.105143	0.760573	0.535923	0.12142	0.339136	0.0391885	ABC transporter permease
ahpC CDS	PA0139	2706.39	2105	2038.99	2964.2	2993.66	2559.27	2461.64	2095.39	2081.04	3195.56	2921.34	0.197274	0.363403	-0.125651	0.628933	0.771763	0.00461905	0.487224	2.93723e-06	alkyl hydroperoxide reductase
ahpF CDS	PA0140	128.29	130.06	112.9	70.93	84.39	82.73	120.99	108.66	90.66	36.51	35.8	-0.712815	4.64761e-06	-0.280534	0.195752	-1.24332	1.17754e-08	-0.890229	9.04608e-11	alkyl hydroperoxide reductase
hypothetical protein CDS	PA0141	209.13	223.79	176.17	26.07	19.83	24.81	37.19	26.96	34.2	28.52	31.16	-3.08996	1.11992e-103	-2.63414	5.9149e-57	0.178171	9.36969e-05	0.472689	0.390185	hypothetical protein
8-oxoguanine deaminase CDS	PA0142	38.09	41.66	50.6	40.29	36.3	36.67	30.77	32.48	37.68	19.33	15.64	-0.294835	0.0851601	-0.428422	0.0426144	-0.632502	1.1121e-08	-0.813338	0.00281049	8-oxoguanine deaminase
nuh CDS	PA0143	71.53	77.03	67.56	102.78	87.68	81.17	88.66	83.08	71.68	62.71	76.22	0.218462	0.177502	0.0945458	0.693208	0.0810063	0.495073	-0.0154844	0.716981	nonspecific ribonucleoside hydrolase
hypothetical protein CDS	PA0144	30.12	44.89	41.24	53.15	40.99	50.2	48.77	38.53	37.35	40.71	39.68	0.200554	0.359662	0.0252555	0.936138	0.261332	0.918206	0.113671	0.203036	hypothetical protein
hypothetical protein CDS	PA0145	42.66	53.38	38.59	50.28	37.06	44.5	52.58	36.16	38.71	42.08	34.94	-0.129324	0.582303	-0.155121	0.574875	0.173388	0.638616	0.144911	0.465095	hypothetical protein
hypothetical protein CDS	PA0146	10.08	11.84	8.86	10.43	10.82	11	14.56	10.23	11.81	9.92	9.38	-0.0301631	0.917251	0.158907	0.56662	-0.0203787	0.552379	0.0970951	0.936457	hypothetical protein
oxidoreductase CDS	PA0147	19.96	22.39	19.04	29.02	22.53	23.32	37.84	22.52	23.54	27.75	26.37	0.173727	0.367775	0.345891	0.180131	0.270474	0.0115491	0.426121	0.285543	oxidoreductase
adenosine deaminase CDS	PA0148	53.66	54.3	50.31	43.96	42.5	37.92	59.05	57.2	57.29	36.45	38.8	-0.437718	0.00259762	0.0552438	0.809963	-0.312168	0.374569	0.0185975	0.0875676	adenosine deaminase
ECF subfamily sigma-70 factor CDS	PA0149	70.85	132.32	114.65	110.56	93.51	96.52	177.58	139.47	174.23	98.34	93.44	-0.164193	0.547168	0.529132	0.0323653	-0.454838	0.0980955	-0.013256	0.00990653	ECF subfamily sigma-70 factor
transmembrane sensor CDS	PA0150	31.33	58.43	52.07	39.85	35.58	41.16	58.12	50.61	55.33	31.81	30.08	-0.350927	0.149252	0.133717	0.657684	-0.507407	0.70515	-0.179265	0.00343452	transmembrane sensor
TonB-dependent receptor CDS	PA0151	15.59	18.22	16.83	16.26	15.74	18.92	15.22	18.34	15.92	8.65	8.41	-0.0900586	0.654106	-0.0971603	0.709191	-0.645599	2.65657e-06	-0.676254	0.00276969	TonB-dependent receptor
pcaQ CDS	PA0152	25.46	33.82	31.78	33.66	32.42	31.9	40.33	33.33	40.23	16.79	21.76	0.00694602	0.97929	0.238191	0.270268	-0.659377	0.00371317	-0.546776	0.00136578	transcriptional regulator PcaQ
pcaH CDS	PA0153	18.49	17.03	20.96	20.52	16.98	21.79	32.64	29.06	30.88	13.83	16.66	-0.0347233	0.901795	0.613446	0.00155336	-0.701085	0.623476	-0.265526	0.000554878	protocatechuate 3,4-dioxygenase subunit beta
pcaG CDS	PA0154	34.86	39.3	42.07	36.26	35.08	34.32	45.12	37.98	46.4	28.6	27.37	-0.230188	0.176874	0.0746608	0.76084	-0.310949	0.710902	-0.150072	0.115088	protocatechuate 3,4-dioxygenase subunit alpha
pcaR CDS	PA0155	31.7	32.34	36	53.93	43.47	51.03	61.78	41.45	32.83	23.3	25.69	0.44904	0.00270037	0.341748	0.216479	-0.562415	3.00316e-07	-0.587754	0.0346603	transcriptional regulator PcaR
resistance-nodulation-cell division (RND) effluxmembrane fusion protein CDS	PA0156	18.61	25.79	21.73	45.31	38.05	39.75	40.28	31.03	32.66	49.14	57.01	0.766607	4.13829e-07	0.55705	0.0048066	0.919917	1.3449e-06	0.729312	6.79851e-07	resistance-nodulation-cell division (RND) effluxmembrane fusion protein
resistance-nodulation-cell division (RND) effluxmembrane fusion protein CDS	PA0157	22.34	30.67	25.82	44.74	37.92	35.42	36.94	33.51	29.51	46.98	52.73	0.463275	0.00695356	0.262608	0.25386	0.879786	1.78422e-05	0.714548	4.32929e-06	resistance-nodulation-cell division (RND) effluxmembrane fusion protein
resistance-nodulation-cell division (RND) effluxtransporter CDS	PA0158	46.96	48.72	53.55	70.64	62.63	65.03	49.68	53.4	52.5	70.05	68.05	0.299469	0.0211524	-0.0122404	0.960948	0.71038	0.00119161	0.424907	6.40769e-05	resistance-nodulation-cell division (RND) effluxtransporter
transcriptional regulator CDS	PA0159	59.48	72.62	67.96	81.54	72.2	75.07	64.34	55.2	57.58	57.94	60.87	0.0899904	0.593528	-0.246235	0.194666	0.316619	0.478428	0.019191	0.0698423	transcriptional regulator
hypothetical protein CDS	PA0160	95.17	86.85	70.49	103.27	82.66	87.88	113.08	78.15	102.45	101.26	94.1	0.00748646	0.981097	0.123576	0.663248	0.311	0.021197	0.344184	0.149299	hypothetical protein
opdC CDS	PA0162	23.56	25.85	21.45	19.65	19.4	21.29	26.53	23.15	24.35	23.03	19.58	-0.321865	0.0504053	-0.0135785	0.957315	0.0965066	0.0224232	0.296014	0.640256	histidine porin OpdC
transcriptional regulator CDS	PA0163	33.64	37.75	42.71	42.87	34.87	37	38.58	35.21	41.55	29.22	29.02	-0.0939342	0.655089	-0.0603958	0.809656	-0.0912031	0.434317	-0.130764	0.657652	transcriptional regulator
gamma-glutamyltranspeptidase CDS	PA0164	9.77	12.97	13.33	13.11	10.19	10.99	12.81	9.64	13.08	14.56	17.53	-0.169625	0.43541	-0.100098	0.714731	0.744892	3.27684e-06	0.723326	0.000326941	gamma-glutamyltranspeptidase
hypothetical protein CDS	PA0165	54.23	60.65	82.02	41.97	62.81	54.43	115.53	112.32	93.48	18.16	15.36	-0.367763	0.14757	0.60906	0.00660797	-2.34584	2.59264e-10	-1.57721	9.34583e-31	hypothetical protein
transporter CDS	PA0166	5.43	5.97	6.62	7.66	5.17	6.39	10.28	9.08	8.66	7.86	10.26	-0.0161302	0.961206	0.53614	0.0127134	0.262791	0.000330691	0.661306	0.265013	transporter
transcriptional regulator CDS	PA0167	143.95	135.9	128.68	182.06	159.11	135.18	143.85	123.29	134.54	46.93	64.15	0.110645	0.595094	-0.103535	0.632728	-0.949512	4.5094e-12	-1.15371	1.59892e-06	transcriptional regulator
hypothetical protein CDS	PA0168	72.07	93.88	72.85	91.28	76.6	82.57	61.26	60.21	65.89	25	25.63	-0.0316468	0.894547	-0.410384	0.0379943	-0.986435	5.1288e-26	-1.3382	1.47791e-07	hypothetical protein
hypothetical protein CDS	PA0169	119.16	139.93	144.38	163.07	158.88	164.55	76.76	86.79	83.67	32.89	29.18	0.166061	0.277424	-0.753386	2.22215e-05	-1.09611	7.93415e-61	-1.86029	3.98671e-08	hypothetical protein
hypothetical protein CDS	PA0170	167.68	218.47	185.64	250.84	258.08	229.52	115.17	123.56	121.52	33.13	35.92	0.262953	0.115182	-0.714525	6.38469e-05	-1.4784	2.33572e-68	-2.27962	4.0266e-14	hypothetical protein
hypothetical protein CDS	PA0171	124.45	139.82	143.04	185.52	180.1	181.43	78.97	103.37	90.16	25.7	17.39	0.317755	0.0146912	-0.621806	0.00253721	-1.75027	4.74979e-60	-2.51135	2.80053e-12	hypothetical protein
hypothetical protein CDS	PA0172	90.31	119.83	126.59	139.61	137.34	151.9	80.56	88.66	86.84	19.55	18.18	0.241919	0.185822	-0.44813	0.0302349	-1.85915	9.79802e-102	-2.43675	4.24484e-24	hypothetical protein
chemotaxis response regulator protein-glutamate methylesterase CDS	PA0173	3.19	4.48	3.29	8.18	6.16	9.11	14.05	11.27	12.91	11.78	15.3	0.911481	7.28233e-05	1.64287	2.56127e-15	0.393784	1.19299e-06	0.843107	0.0782914	chemotaxis response regulator protein-glutamate methylesterase
hypothetical protein CDS	PA0174	7	4.59	7.02	14.54	11.25	17.31	26.16	30.13	18.71	17.59	14.89	0.984177	8.31127e-05	1.79434	6.67171e-12	-0.318765	0.0488097	0.360258	0.269125	hypothetical protein
chemotaxis protein methyltransferase CDS	PA0175	13.88	14.98	10.27	25.14	19.57	28.83	53.74	53.03	41.9	59.79	56.37	0.748949	0.000455607	1.77004	9.59547e-18	0.527463	6.47445e-19	1.2724	0.0114523	chemotaxis protein methyltransferase
aer2 CDS	PA0176	25.81	31.04	21.64	39.38	25.87	40.2	80.7	67.73	48.95	123.29	151.57	0.298019	0.205299	1.19555	7.58717e-08	1.3525	1.82982e-33	2.08856	9.03244e-09	aerotaxis transducer Aer2
purine-binding chemotaxis protein CDS	PA0177	45.16	36.51	39.72	50.8	37.51	58.31	110.79	87.48	69.97	163.35	161.65	0.151434	0.562361	1.01324	3.33481e-06	1.15951	2.10924e-30	1.84616	9.12184e-08	purine-binding chemotaxis protein
two-component sensor CDS	PA0178	30.16	28.2	24.78	34.76	23.68	34.05	72.16	52.64	43.71	119.67	122.92	0.0399694	0.888391	0.895005	3.68097e-05	1.40788	1.78164e-45	2.09457	1.35468e-10	two-component sensor
two-component response regulator CDS	PA0179	184.18	123.78	124.91	179.69	147.43	154.94	389.62	321.05	246.51	1556.76	1043.47	0.0384564	0.90546	1.00063	4.24671e-05	2.3007	2.69138e-76	3.0651	4.41637e-21	two-component response regulator
cttP CDS	PA0180	77.14	64.22	61.7	118.05	82.81	82.53	137.03	90.31	91.93	256.85	276.22	0.347912	0.0954444	0.539816	0.0176219	1.62555	5.32768e-29	1.78334	1.63892e-15	trichloroethylene chemotactic transducer CttP
transcriptional regulator CDS	PA0181	32.93	34.42	34.53	46.88	40.55	40.24	54.44	38.19	46.22	35.81	39	0.215217	0.156681	0.351212	0.0749135	0.00942768	0.540614	0.0735659	0.967312	transcriptional regulator
3-ketoacyl-ACP reductase CDS	PA0182	14.48	15.47	11.05	16.08	17.5	13.02	19.55	18.11	16.46	8.74	9.15	0.0798388	0.799096	0.311161	0.220356	-0.697138	0.0176877	-0.524375	0.0019866	3-ketoacyl-ACP reductase
atsA CDS	PA0183	13.49	13.55	12.51	14.58	13.8	14.66	20.84	16.88	16.06	12.73	14.14	0.0175305	0.940536	0.351766	0.0916064	-0.103782	0.244969	0.151796	0.639172	arylsulfatase
ABC transporter ATP-binding protein CDS	PA0184	7.06	9.82	7.75	10.87	9.59	5.59	11.67	10.32	7.62	8.91	9.74	-0.0197047	0.962985	0.184388	0.567188	0.220566	0.198616	0.42859	0.430634	ABC transporter ATP-binding protein
ABC transporter permease CDS	PA0185	4.73	5.1	5.8	7.3	5.9	5.48	9.27	5.88	5.59	6.54	6.55	0.141871	0.566788	0.30242	0.292579	0.240691	0.0765205	0.399293	0.376792	ABC transporter permease
ABC transporter CDS	PA0186	23.12	21.48	19.18	27.47	19.99	17.97	20	11.14	17.41	23.02	23.13	-0.0697118	0.808406	-0.466495	0.0614469	0.824606	0.0622838	0.442315	0.000501463	ABC transporter
hypothetical protein CDS	PA0187	8.28	5.25	4.51	5.95	5.44	6.69	6.7	4.77	6.74	27.08	29.36	-0.0958801	0.810895	-0.0739455	0.855015	2.50193	4.84519e-43	2.44861	5.17983e-31	hypothetical protein
hypothetical protein CDS	PA0188	6.81	7.24	5.92	8.43	7.08	7.47	11.83	6.17	8.49	28.72	29.86	0.0898735	0.755069	0.294648	0.340101	2.02267	1.70694e-41	2.16892	5.12535e-17	hypothetical protein
porin CDS	PA0189	4.13	7.85	5.23	8.97	7.04	6.5	11.09	5.58	8.49	11.15	11.76	0.263759	0.363789	0.429752	0.180369	0.762264	2.12877e-06	0.845409	0.00351203	porin
acid phosphatase CDS	PA0190	12.99	18.68	14.09	20.67	16.2	16.52	22.74	11.61	13.52	17.35	19.09	0.113833	0.666838	-0.0228275	0.953846	0.508679	0.0916133	0.408501	0.0702398	acid phosphatase
transcriptional regulator CDS	PA0191	38.75	26.61	15.78	88.67	43.23	23.81	23.08	10.58	12.94	38.31	40.1	0.46576	0.357917	-0.816939	0.018031	1.63385	0.877494	0.164498	2.56922e-09	transcriptional regulator
TonB-dependent receptor CDS	PA0192	4.2	5.44	4.57	5.14	4.32	4.84	8.22	3.79	5.22	4.36	5.51	-0.0890504	0.71701	0.173907	0.611229	0.109753	0.0912767	0.305679	0.737157	TonB-dependent receptor
hypothetical protein CDS	PA0193	9.19	7.89	6.91	10.58	10.35	9.37	20	12.57	10.47	10.24	8.17	0.219195	0.371386	0.705021	0.0121348	-0.313323	0.532836	0.140779	0.302573	hypothetical protein
hypothetical protein CDS	PA0194	6.03	6.85	6.4	8.26	6.81	6.94	16.39	9.69	10.44	9.74	8.89	0.0854306	0.762704	0.789925	0.00142385	-0.0604317	0.00288449	0.485645	0.83975	hypothetical protein
pntAA CDS	PA0195	48.02	81.78	75.94	88.11	96.16	75.74	36.53	25.41	24.28	33.76	33.77	0.230206	0.362807	-1.26337	2.51584e-08	0.542528	3.64285e-12	-0.744746	0.0125809	NAD(P) transhydrogenase subunit alpha
pntAB CDS	PA0195.1	77.11	107.48	120.63	131.08	140.27	114.15	60.49	40.82	36.69	44.98	35.47	0.227502	0.332968	-1.15932	6.65201e-07	0.119021	1.23352e-14	-1.04229	0.677403	NAD(P) transhydrogenase subunit alpha
pntB CDS	PA0196	74.72	99.7	112.88	134.07	121.79	109.1	50.42	36.76	29.6	34.74	35.44	0.234746	0.25695	-1.30839	4.22599e-09	0.162572	3.59852e-32	-1.1259	0.526064	pyridine nucleotide transhydrogenase subunit beta
tonB2 CDS	PA0197	13.68	15.29	12.76	22.76	18.91	14.37	19.92	9.26	8.42	17.58	14.05	0.300583	0.200492	-0.225496	0.551456	0.645445	0.891238	0.249912	0.0552721	transporter TonB
exbB1 CDS	PA0198	31.15	28.08	24.02	35.67	33.22	28.96	28.7	19.63	18.9	43.65	42.16	0.121261	0.609703	-0.377213	0.137999	1.23749	9.54103e-06	0.823405	1.1594e-08	transporter ExbB
exbD1 CDS	PA0199	42.42	34.22	30.45	48.62	35.7	35.02	26.81	19.26	19.4	38.81	28.84	0.0405448	0.901485	-0.759871	0.0014151	0.933616	0.849569	0.246187	0.000115518	biopolymer transport protein ExbD
hypothetical protein CDS	PA0200	65.67	51.25	72.91	40.68	44.23	28.96	39	34.79	40.01	126.24	141.99	-0.77148	0.00109431	-0.784543	0.000498296	2.11053	5.42946e-24	2.05739	2.89356e-27	hypothetical protein
hypothetical protein CDS	PA0201	229.82	197.14	117.74	273.31	140.31	124.43	84.11	48	36.51	300.16	294.33	-0.104087	0.854281	-1.63117	2.16182e-08	2.66988	0.0275069	1.14233	2.489e-21	hypothetical protein
amidase CDS	PA0202	55.05	43.76	43.58	42.3	30.57	35.22	37.52	22.61	21.5	38.21	40.07	-0.487191	0.0103027	-0.849763	0.00042718	0.832978	0.00709911	0.552526	0.000646332	amidase
ABC transporter CDS	PA0203	5.34	5.63	7.03	7.19	4.27	4.15	14.3	7.78	8.98	3.73	3.8	-0.284639	0.341725	0.653154	0.0170255	-1.1099	0.554458	-0.393409	0.000117512	ABC transporter
ABC transporter permease CDS	PA0204	4.53	7.61	5.76	8.12	7.41	7.26	10.22	8.27	8.03	10.75	8.75	0.23085	0.410996	0.465595	0.0962311	0.449459	0.00347992	0.625934	0.0703538	ABC transporter permease
ABC transporter permease CDS	PA0205	6.42	7.17	6.96	11.11	8.24	7.79	14.27	12.71	11.72	12.66	12.99	0.274278	0.24906	0.802562	0.000118571	0.298451	0.000128289	0.687174	0.180163	ABC transporter permease
spermidine/putrescine ABC transporter ATP-binding protein CDS	PA0206	6.85	8.03	8.24	10.43	9.65	8.79	12.21	8.84	9.49	8.74	9.46	0.209078	0.333302	0.307106	0.209526	0.15372	0.319846	0.213034	0.528064	spermidine/putrescine ABC transporter ATP-binding protein
transcriptional regulator CDS	PA0207	24.77	22.67	27.06	30.94	23.15	24.89	33.94	24.23	31.25	29.38	24.91	-0.0239363	0.930419	0.170524	0.484606	0.17964	0.0599207	0.26954	0.409995	transcriptional regulator
mdcA CDS	PA0208	38.6	51.1	63.84	32.4	34.61	54.01	137.52	100.55	144.73	54.58	50.15	-0.400254	0.14094	1.18385	1.43188e-08	-0.959971	0.00434981	-0.0399596	4.77673e-07	malonate decarboxylase subunit alpha
2-(5''-triphosphoribosyl)-3'-dephosphocoenzyme-Asynthase CDS	PA0209	8.23	12.4	17.33	7.96	8.33	13.66	14.61	18.26	24.8	20.13	16.1	-0.380077	0.250447	0.493472	0.127985	0.213512	1.82237e-05	0.658887	0.469908	2-(5''-triphosphoribosyl)-3'-dephosphocoenzyme-Asynthase
mdcC CDS	PA0210	10.93	15.34	21.77	10.27	14.64	20.56	22.52	27.71	45.19	31.67	22.67	-0.145735	0.7342	0.838516	0.00982773	0.0778189	0.000477527	0.517085	0.832753	malonate decarboxylase acyl carrier protein
mdcD CDS	PA0211	16.86	24.28	30.21	13.86	17.51	23.86	29.46	35.38	42.08	44.25	28.76	-0.415318	0.150921	0.487252	0.0760442	0.330274	2.18222e-06	0.832699	0.228317	malonate decarboxylase subunit beta
mdcE CDS	PA0212	17.24	28.72	34.29	14.23	14.88	26.17	31.5	33.47	37.34	60.07	42.06	-0.553433	0.0730776	0.267649	0.377908	0.875331	2.24708e-10	1.36865	0.000105592	malonate decarboxylase subunit gamma
phosphoribosyl-dephospho-CoA transferase CDS	PA0213	6.51	12.89	15.85	7	6.73	8.71	13.2	14.6	14.49	27.1	20.54	-0.647261	0.0346123	0.18339	0.630237	1.04371	7.79601e-19	1.60155	5.68357e-06	phosphoribosyl-dephospho-CoA transferase
acyl transferase CDS	PA0214	17.29	23.98	22.24	19.52	16.11	19.1	26.66	22.86	26.43	54.78	45.89	-0.302906	0.116274	0.176578	0.457938	1.29052	3.70367e-30	1.57969	1.93162e-12	acyl transferase
malonate transporter MadL CDS	PA0215	22.93	29.79	35.12	29.71	19.89	22.52	37.72	36.89	28.82	70.73	51.58	-0.364601	0.133776	0.158358	0.605267	1.11361	1.2233e-14	1.5476	2.66453e-06	malonate transporter MadL
malonate transporter MadM CDS	PA0216	25.76	28.67	36.3	28.04	26.48	25.85	55.5	47.85	40.2	61.1	50.41	-0.264175	0.191713	0.563494	0.0124734	0.522512	7.29408e-19	1.15974	0.0153144	malonate transporter MadM
transcriptional regulator CDS	PA0217	23.78	25.87	26.3	29.86	24.22	23.76	30.73	26.56	26.1	22.14	21.13	-0.0684339	0.752115	0.0548563	0.820583	-0.050934	0.935821	0.0282726	0.814035	transcriptional regulator
transcriptional regulator CDS	PA0218	33.15	36.67	32.46	42.9	37.1	38.59	48.24	37.6	33.87	49.77	48.73	0.106565	0.537879	0.142645	0.573315	0.609689	2.19165e-06	0.655053	0.00273923	transcriptional regulator
aldehyde dehydrogenase CDS	PA0219	4.87	3.94	4.28	7.18	5.09	4.81	6.81	5.03	5.49	7.08	7.12	0.251035	0.344146	0.302953	0.25959	0.603068	0.00615039	0.614614	0.00701229	aldehyde dehydrogenase
amino acid APC family transporter CDS	PA0220	6.11	8.24	7.1	10.41	8.88	8.64	11.88	8.81	9	13	13.05	0.263628	0.201019	0.371965	0.117608	0.703459	2.31426e-06	0.78138	0.000691873	amino acid APC family transporter
aminotransferase CDS	PA0221	6.63	6.92	6.31	6.98	5.91	5.41	10.27	8.42	6.7	9.45	9.92	-0.21201	0.341108	0.262367	0.332038	0.498512	4.34598e-07	0.912684	0.0396153	aminotransferase
hypothetical protein CDS	PA0222	3.96	5.32	6.28	5.69	4.93	4.38	7.1	4.35	5.95	4.34	4.61	-0.14012	0.659862	0.0691176	0.846743	-0.0534213	0.678034	0.060062	0.863004	hypothetical protein
dihydrodipicolinate synthetase CDS	PA0223	11.54	15.35	11.02	18.11	14.33	13.45	23.16	14.08	21.69	18.52	17.89	0.161865	0.517566	0.524908	0.0354236	0.207088	0.00340189	0.394881	0.405017	dihydrodipicolinate synthetase
class II aldolase/adducin domain-containing protein CDS	PA0224	25.63	25.91	21.84	32.7	26.74	26.13	36.03	27.45	32.48	41.8	38.99	0.109849	0.618648	0.294107	0.169961	0.644026	2.03047e-07	0.738583	0.000511997	class II aldolase/adducin domain-containing protein
transcriptional regulator CDS	PA0225	56.9	57.92	50.53	60.89	59.66	61.22	53.46	47.33	55.09	42.65	40.81	0.0328688	0.883589	-0.16081	0.463915	-0.00649221	0.0592122	-0.215246	0.975861	transcriptional regulator
CoA transferase subunit A CDS	PA0226	11.12	12.84	15.76	11.52	11.4	11.48	11.45	11.46	12.06	5.99	9.83	-0.292882	0.181502	-0.247535	0.340725	-0.25161	0.291804	-0.262743	0.375882	CoA transferase subunit A
CoA transferase subunit B CDS	PA0227	7.05	12	7.88	9.6	10.91	11.78	10.58	9.71	11.38	12.46	12.02	0.152393	0.626447	0.152987	0.636005	0.513738	0.029839	0.445706	0.0221012	CoA transferase subunit B
pcaF CDS	PA0228	7.16	9.72	10.47	12.72	9.51	12.18	15.04	9.95	12.1	16.7	18.18	0.214457	0.368562	0.341444	0.182376	0.804244	2.11561e-07	0.868694	0.000140866	beta-ketoadipyl CoA thiolase
pcaT CDS	PA0229	9.9	7.76	10.13	16.51	14.96	16.13	25.36	13.35	14.79	20.15	22.35	0.63712	0.00046178	0.797305	0.00254504	0.569581	1.14624e-06	0.731039	0.0328418	dicarboxylic acid transporter PcaT
pcaB CDS	PA0230	20.83	25.4	22.38	32	27.69	30.49	38.14	27.57	26.23	29.76	32.46	0.283803	0.0601188	0.329911	0.141836	0.333458	0.0123948	0.383729	0.122945	3-carboxy-cis,cis-muconate cycloisomerase
pcaD CDS	PA0231	46.13	35.2	36.37	47.09	42.96	46.87	46.17	45.77	40.3	30.08	28.48	0.103332	0.670037	0.0846459	0.769145	-0.283457	0.00710505	-0.306277	0.165209	3-oxoadipate enol-lactonase
pcaC CDS	PA0232	40.08	42.07	34.66	49.66	54.15	40.86	39.11	41.6	39.57	48.19	53.18	0.198999	0.379518	-0.0302997	0.918122	0.636769	0.0721775	0.41837	0.00187641	4-carboxymuconolactone decarboxylase
transcriptional regulator CDS	PA0233	38.56	46.4	42.16	44.66	45.24	46.68	34.33	32.88	31.41	25.11	21.69	0.00417619	0.986126	-0.427905	0.0200397	-0.182691	2.52563e-06	-0.548705	0.376862	transcriptional regulator
hypothetical protein CDS	PA0234	13.07	14.97	13.52	18.96	18.67	15.3	13.68	11.34	13.31	10.82	12.25	0.237917	0.244145	-0.18971	0.430923	0.161781	0.0820913	-0.231974	0.492592	hypothetical protein
pcaK CDS	PA0235	3.69	5.89	6.68	5.35	4.17	7.95	11.55	8.39	13.69	3.54	2.64	0.00256157	0.995837	0.910393	0.000429572	-1.51448	0.0434523	-0.977365	1.51463e-08	4-hydroxybenzoate transporter PcaK
transcriptional regulator CDS	PA0236	12.86	18.7	15.32	47.18	29.16	27.78	34.65	18.45	16.95	19.56	20.16	0.963789	1.35389e-05	0.460395	0.134307	0.0898391	0.021933	-0.301244	0.785112	transcriptional regulator
oxidoreductase CDS	PA0237	3.23	3.92	4.73	5.52	4.3	4.7	3.98	2.8	4.35	4.75	4.67	0.170434	0.570132	-0.166465	0.639119	0.651215	0.342474	0.288201	0.0215671	oxidoreductase
hypothetical protein CDS	PA0238	6.74	8.67	7.23	13.21	9.03	8.53	9.92	6.96	5.95	13.52	16.6	0.311022	0.226794	-0.0636844	0.856067	1.27793	0.000262026	0.979265	7.42405e-07	hypothetical protein
hypothetical protein CDS	PA0239	29.36	29.54	30.38	31.89	28.07	31.73	36.25	24.1	33.34	18.68	16.94	-0.0645978	0.744696	-0.0181061	0.949904	-0.483749	0.000886461	-0.514695	0.0259028	hypothetical protein
porin CDS	PA0240	11.09	15.68	15.15	15.48	11.12	15.06	21.18	16.83	17.74	11.96	12.78	-0.105722	0.693574	0.322788	0.15678	-0.272655	0.572449	0.0292849	0.180696	porin
major facilitator superfamily transporter CDS	PA0241	4.37	5.61	4.72	6.24	5.63	6.3	12.53	7.68	7.42	6.99	7.47	0.194749	0.408667	0.781165	0.0020367	-0.0265316	0.00605499	0.462988	0.931061	major facilitator superfamily transporter
hypothetical protein CDS	PA0242	3.43	4.25	4.01	6.1	4.42	4.98	8.67	5.29	5.15	5.75	5.29	0.28338	0.20135	0.58679	0.0251017	0.113555	0.0621431	0.385528	0.695992	hypothetical protein
transcriptional regulator CDS	PA0243	50.61	56.49	49.93	78.99	74.71	66.87	52.97	38.81	57.32	42.74	46.49	0.377506	0.011159	-0.154565	0.525129	0.158205	0.00161432	-0.347952	0.483328	transcriptional regulator
shikimate 5-dehydrogenase CDS	PA0244	9.22	11.77	10.78	11.39	9.53	9.37	10.27	8.5	10.69	6.1	7.89	-0.164624	0.477086	-0.183935	0.489221	-0.17163	0.27065	-0.254323	0.523597	shikimate 5-dehydrogenase
aroQ2 CDS	PA0245	15.22	22.01	19.16	18.86	16.98	16.45	16.23	14.83	16.93	10.66	4.75	-0.191287	0.434451	-0.289775	0.270128	-0.72869	0.0038811	-0.855249	0.0261264	3-dehydroquinate dehydratase
major facilitator superfamily transporter CDS	PA0246	36.16	39.91	42.5	38.12	36.14	36.55	40.92	35.68	43.69	14.13	14.29	-0.194556	0.190492	-0.0571094	0.80559	-1.17692	3.60838e-18	-1.14494	3.60547e-11	major facilitator superfamily transporter
pobA CDS	PA0247	5.86	8.34	8.17	11.06	8.07	12.1	12.29	9.7	12.9	9.33	9.01	0.352338	0.143816	0.539421	0.0188872	-0.0287179	0.672326	0.0272512	0.907695	4-hydroxybenzoate 3-monooxygenase
transcriptional regulator CDS	PA0248	41.45	38.59	40.73	57.82	46.98	41.54	54.25	34.14	42.68	42.69	41.07	0.162639	0.424073	0.0269709	0.927743	0.257105	0.748086	0.116558	0.240906	transcriptional regulator
acetyltransferase CDS	PA0249	63.4	59.19	50.98	91.78	68.36	78.03	110.63	60.52	84.46	123.54	132.75	0.331342	0.0779887	0.442144	0.0782079	0.901492	7.76108e-12	0.954692	8.82351e-05	acetyltransferase
hypothetical protein CDS	PA0250	109.61	94.41	80.3	172	135.49	140.91	175.51	102.82	121.27	285.86	369.06	0.521482	0.00487606	0.378738	0.144402	1.5985	7.00492e-20	1.47434	2.91192e-12	hypothetical protein
hypothetical protein CDS	PA0251	11.04	14.56	14.32	14.72	12.32	13.8	14.58	11.47	14.24	15.64	13.94	-0.0661367	0.81292	-0.0636117	0.82864	0.447547	0.043058	0.391485	0.0503506	hypothetical protein
hypothetical protein CDS	PA0252	31.15	28.13	30.82	30.18	22.29	34.6	28.66	24.58	36.4	19.01	28.49	-0.148944	0.587787	-0.0905227	0.770223	-0.0160269	0.966888	-0.0822346	0.961021	hypothetical protein
transcriptional regulator CDS	PA0253	33.52	40.12	36.31	52.96	41.8	48.64	33.46	26.09	44.61	34.07	35.67	0.268861	0.120829	-0.155042	0.594545	0.318794	0.275043	-0.135776	0.215237	transcriptional regulator
hypothetical protein CDS	PA0254	13.18	16	12.41	21.58	16.43	16.37	16.8	10.64	11.81	17.84	17.92	0.26793	0.177233	-0.162921	0.563106	0.761176	0.116915	0.396016	0.000520938	hypothetical protein
hypothetical protein CDS	PA0255	144.78	147.06	147.11	212.73	176.63	170.15	163.1	101.44	155.31	118.82	122.21	0.237776	0.110207	-0.149763	0.555842	0.104309	0.00620896	-0.27536	0.658548	hypothetical protein
hypothetical protein CDS	PA0256	63.95	45.07	52.84	83.58	67.75	79.63	81.21	57.33	74.78	162.4	196.64	0.379945	0.0632234	0.29341	0.240167	1.63801	6.93932e-28	1.51251	4.76595e-18	hypothetical protein
hypothetical protein CDS	PA0257	60.96	48.05	57.75	65.11	54.57	60.52	52.38	40.46	71.47	44.23	34.6	0.00166695	0.995583	-0.107623	0.731575	-0.155436	0.0351478	-0.377295	0.576577	hypothetical protein
hypothetical protein CDS	PA0258	186.2	151.98	164.51	188.3	175.69	181.14	123.54	117.36	178.53	129.16	115.85	0.00914605	0.973296	-0.331508	0.19566	0.118789	0.037586	-0.269728	0.652248	hypothetical protein
hypothetical protein CDS	PA0259	243.15	197.76	207.86	201.87	208.03	198.26	182.63	170.57	226.4	221.01	203.98	-0.191661	0.304877	-0.238748	0.30118	0.442416	0.00504512	0.313041	0.0226426	hypothetical protein
hypothetical protein CDS	PA0260	155.63	138.14	135.9	127.21	130.83	133.6	98.69	116.69	136.22	62.81	57.85	-0.230676	0.156142	-0.352266	0.119075	-0.648926	1.92922e-12	-0.836624	0.00250428	hypothetical protein
hypothetical protein CDS	PA0261	37.77	41.97	36.14	57.75	50.53	48.23	48.25	53.42	48.43	44.65	39.06	0.32006	0.0532507	0.293398	0.181384	0.0435679	0.789873	-0.00184754	0.854428	hypothetical protein
hypothetical protein CDS	PA0262	31.49	30.39	30.69	41.65	41.19	40.06	34.87	36.55	38.64	29.75	29.21	0.298586	0.0261841	0.169712	0.411141	-0.0112238	0.0819192	-0.164979	0.95875	hypothetical protein
hcpC CDS	PA0263	21.19	20.47	23.02	27.86	27.37	25.6	30.39	23.07	28.66	27.98	29.52	0.209926	0.290994	0.25098	0.283552	0.381511	0.0296305	0.356819	0.0682298	secreted protein Hcp
gabD CDS	PA0265	114.34	123.15	121.04	141.74	183.51	181.13	683.63	783.68	548.09	192.84	241.96	0.385964	0.0332251	2.33445	2.33917e-36	-1.31191	0.000647455	0.0138971	1.28928e-08	glutarate-semialdehyde dehydrogenase DavD
5-aminovalerate aminotransferase DavT CDS	PA0266	124.94	133.66	130.06	142.08	162.74	156.45	511	727.2	509.38	280.36	321.61	0.144668	0.395534	2.01645	1.9163e-23	-0.651574	4.05118e-18	0.564877	0.00928433	5-aminovalerate aminotransferase DavT
hypothetical protein CDS	PA0267	79.19	86.56	75.83	112.78	95.51	104.7	70.46	63.54	74.84	55.59	64.99	0.263131	0.0533378	-0.282159	0.11824	0.101058	4.55036e-05	-0.391058	0.610561	hypothetical protein
transcriptional regulator CDS	PA0268	14.25	18.31	17.11	23.53	20.94	18.61	26.33	20.31	19.21	22.34	25.3	0.234812	0.208452	0.318094	0.154972	0.426546	0.00348205	0.496737	0.0399819	transcriptional regulator
hypothetical protein CDS	PA0269	46.31	43.81	41.53	57.08	49.03	47.07	73.23	56.94	54.83	201.72	206.88	0.107612	0.606388	0.394127	0.0653577	2.02343	2.81199e-70	2.25195	2.18119e-28	hypothetical protein
hypothetical protein CDS	PA0270	54.97	42.11	36.22	66.33	60.42	49.43	81.9	55.02	54.49	210.57	231.94	0.273081	0.279374	0.408916	0.135095	2.08707	4.32806e-46	2.20789	8.97607e-24	hypothetical protein
hypothetical protein CDS	PA0271	45.1	46.8	45.24	66.66	54.46	45.88	59.04	55.42	48.11	149.58	168.94	0.167203	0.46319	0.163576	0.51655	1.84225	2.77155e-25	1.83502	2.78318e-21	hypothetical protein
transcriptional regulator CDS	PA0272	32.31	38.51	36.94	47.58	43.19	46.2	37.51	34.14	37.69	54.23	58.31	0.238685	0.108471	-0.0533331	0.818345	0.927681	2.75891e-06	0.648783	6.18533e-08	transcriptional regulator
major facilitator superfamily transporter CDS	PA0273	2.58	3.08	3.09	3.78	3.6	3.08	4.85	4.48	3.78	2.68	3.97	0.141019	0.656301	0.47716	0.0884834	-0.0830545	0.493003	0.189057	0.801547	major facilitator superfamily transporter
hypothetical protein CDS	PA0274	17.58	18.92	16.19	16.32	18.3	19.63	18.96	14.29	22.98	10.23	13.7	-0.0549483	0.837894	0.00763843	0.980605	-0.32694	0.131791	-0.396942	0.223535	hypothetical protein
transcriptional regulator CDS	PA0275	46.16	50.2	40.77	61.05	54.03	48.39	64.98	44.32	52.21	68.7	71.75	0.144352	0.467899	0.145172	0.564519	0.694319	6.55084e-06	0.665579	0.000327722	transcriptional regulator
hypothetical protein CDS	PA0276	15.19	15.23	13.97	21.6	17.22	19.57	40.25	19.33	29.73	135.39	109.38	0.273906	0.192115	0.856648	0.000788088	2.32943	4.93569e-73	2.71972	5.0273e-20	hypothetical protein
hypothetical protein CDS	PA0277	47.92	63.52	72.28	86.92	152.96	101.08	135.09	93.01	88.08	36.14	37.24	0.73244	0.0040729	0.672353	0.00349776	-1.1906	3.87181e-08	-1.23749	2.81652e-08	hypothetical protein
hypothetical protein CDS	PA0278	21.07	23.79	24.29	19.69	21.07	17.82	24.86	21.01	22.15	11.23	10.14	-0.323774	0.0779887	-0.099095	0.682282	-0.767246	0.00203425	-0.62375	0.000241524	hypothetical protein
transcriptional regulator CDS	PA0279	59.03	70.1	60.39	78.22	68.12	67.93	66.57	53.25	52.79	45.49	50.74	0.0726691	0.702194	-0.207318	0.330852	0.053319	0.0284712	-0.181635	0.805607	transcriptional regulator
cysA CDS	PA0280	276.43	312.46	221.51	301.7	289.66	244.8	237.23	176.78	156.18	124.83	126.66	-0.0541405	0.83751	-0.563998	0.0128174	-0.279116	5.75825e-11	-0.677699	0.20045	sulfate.thiosulfate ABC transporter ATP-binding protein CysA
cysW CDS	PA0281	543.59	500.8	420.89	341.28	334.13	318.87	260.7	216.45	161.19	131	149.87	-0.640867	3.41778e-05	-1.22204	9.04744e-09	-0.286487	1.04073e-15	-0.733459	0.238083	sulfate transporter CysW
cysT CDS	PA0282	630.15	457.01	510.92	321.55	383.52	356.85	228.3	222.13	130.34	154.67	173.91	-0.657037	0.000659878	-1.44539	3.31898e-09	0.0646224	2.51997e-08	-0.553367	0.832672	sulfate transporter CysT
sbp CDS	PA0283	1114.43	702.73	711.43	845.67	914.41	779.75	442.6	355.79	206.78	370.29	493.28	-0.0957178	0.762444	-1.30796	3.50504e-06	0.661398	2.01893e-05	-0.36258	0.0270636	sulfate-binding protein
hypothetical protein CDS	PA0284	2136.58	1243.53	716.68	2665.37	1867.89	1278.96	801.08	429.11	344.01	1491.04	1387.95	0.24729	0.653755	-1.08042	0.0395655	1.74329	0.565333	0.163074	1.99599e-09	hypothetical protein
hypothetical protein CDS	PA0285	58.95	65.8	63.23	53.89	55.35	56.49	66.22	76.12	63.75	25.3	26.92	-0.275642	0.0374639	0.06285	0.806068	-1.08548	3.79994e-11	-0.841964	4.70419e-08	hypothetical protein
desA CDS	PA0286	476.67	427.88	413.78	436.24	437.02	427.67	267.32	271.82	375.57	112.54	111.51	-0.120206	0.4925	-0.587049	0.00474488	-1.12505	7.90004e-55	-1.60567	7.76371e-08	delta-9 fatty acid desaturase DesA
gpuP CDS	PA0287	4.96	6.23	6.37	7.38	6.37	7.51	6.53	4.97	6.65	5.22	5.59	0.162238	0.487542	-0.0355589	0.913384	0.151283	0.578636	-0.0772203	0.554788	3-guanidinopropionate transporter
gpuA CDS	PA0288	8.19	10.51	8.85	9.11	9.23	10.83	10.38	9.16	8.8	6.82	7.32	-0.017119	0.957093	-0.0336136	0.915044	-0.11022	0.389479	-0.137114	0.667857	guanidinopropionase
gpuR CDS	PA0289	29.3	23.08	27.6	36.04	26.76	27.87	37.78	26.76	29.58	37.91	45.35	0.0648458	0.810895	0.140812	0.601831	0.716683	6.6979e-06	0.755706	0.000386309	transcriptional activator GpuR
hypothetical protein CDS	PA0290	33.84	29.96	31.46	36.73	29.38	30.43	29.43	24.19	30.07	67.52	84.37	-0.0866938	0.68917	-0.26366	0.208323	1.74112	2.63849e-23	1.54057	3.00823e-20	hypothetical protein
oprE CDS	PA0291	629.39	512.04	469.37	473.72	519.66	487.31	1520.91	1502.11	908.41	306.4	333.2	-0.215994	0.301438	1.14504	2.16383e-06	-1.70511	0.00618447	-0.595057	9.69146e-12	anaerobically-induced outer membrane porin OprE
aguA CDS	PA0292	63.66	86.09	75.69	75.3	73.99	80.85	100.01	90.87	83.9	56.7	68.56	-0.0656842	0.757329	0.207835	0.340465	-0.238594	0.889272	-0.0368707	0.231285	agmatine deiminase
aguB CDS	PA0293	19.54	22.11	20.75	22.51	21.88	18.8	24.02	22.24	20.65	15.33	15.77	-0.0787708	0.725369	0.0271892	0.920636	-0.210461	0.355324	-0.139504	0.325176	N-carbamoylputrescine amidohydrolase
aguR CDS	PA0294	43.09	48.47	44.64	49.06	41.74	39.5	47.49	38.09	54.78	33.82	34.73	-0.16298	0.351168	-0.0380204	0.886742	-0.13487	0.672158	-0.140299	0.5493	transcriptional regulator AguR
polyamine binding protein CDS	PA0295	38.29	31.96	38.61	19.12	20.61	25.12	61.57	102.39	82.21	25.91	24.91	-0.808196	8.6685e-06	1.05287	1.4249e-05	-1.37847	0.00485932	-0.217556	2.00855e-07	polyamine binding protein
spuI CDS	PA0296	305.03	266.43	299.47	214.54	237.82	247.13	1085.46	1518.7	1242.82	267.53	316.52	-0.404281	0.0130237	1.9914	3.45908e-24	-1.81661	5.02667e-05	-0.345289	2.2522e-15	glutamine synthetase
spuA CDS	PA0297	237.17	257.78	274.2	197.14	207.53	249.98	1393.73	1880.64	2019.45	275.73	265.25	-0.320709	0.0602358	2.61064	5.94353e-44	-2.37743	0.000124171	-0.692986	1.62296e-26	glutamine amidotransferase
spuB CDS	PA0298	142.68	142.71	162.2	122.84	131.82	145.04	1797.45	2758.58	1951.53	146.27	179.11	-0.255384	0.125377	3.61859	5.83121e-68	-3.39047	0.000278006	-0.94566	3.25977e-41	glutamine synthetase
spuC CDS	PA0299	185.32	211.31	206.9	207.77	199.25	198.5	1130.22	1673.53	1079.34	408.31	526.07	-0.0944356	0.514825	2.49976	4.35094e-32	-1.16026	1.29507e-26	0.3591	1.33694e-05	aminotransferase
spuD CDS	PA0300	592.5	469.19	546.75	542.09	580.87	535.67	856.97	1186.35	783.59	520	640.35	-0.0580549	0.81064	0.710214	0.00383419	-0.401747	0.0201425	0.21204	0.130218	putrescine ABC transporter substrate-binding protein SpuD
spuE CDS	PA0301	224.59	188	209.57	187.6	229.56	195.15	390.12	573.57	390.97	153.39	152.69	-0.118538	0.603928	1.00624	1.40114e-05	-1.25134	0.359652	-0.410864	5.07415e-07	spermidine ABC transporter substrate-binding protein SpuE
spuF CDS	PA0302	139.67	145.85	136.94	143.34	159.41	140.26	256.4	336.84	235.21	129.37	133.95	-0.0301371	0.889109	0.871128	4.05876e-05	-0.764627	0.477897	-0.0743115	0.00121987	polyamine transporter PotG
spuG CDS	PA0303	234.59	210.7	195.46	236	247.04	220.38	360.35	434.74	342.77	190.15	178.9	0.0298985	0.90132	0.730544	0.000364753	-0.733933	0.57932	-0.210132	0.000508411	polyamine transporter PotH
spuH CDS	PA0304	231.34	235.29	242.58	264.78	249.67	247.75	335.25	386.16	354.32	206.47	184.36	0.000644893	0.99736	0.516079	0.00479484	-0.570241	0.382116	-0.220324	0.00368054	polyamine transporter PotI
hypothetical protein CDS	PA0305	22.62	24.93	25.61	24.59	22.5	23.78	29.13	28.47	25.04	18.74	18.43	-0.145008	0.329768	0.100293	0.664625	-0.260511	0.56399	-0.0770819	0.181719	hypothetical protein
transcriptional regulator CDS	PA0306	57.08	55.62	53.27	60.99	53.45	51.42	47.31	50.87	46.49	48.32	53.38	-0.103992	0.552386	-0.263748	0.199202	0.375346	0.261958	0.225676	0.0562211	transcriptional regulator
transcriptional regulator CDS	PA0306a	401.58	258.68	314.79	470.64	426.52	393.98	240.95	263.5	260.57	569.3	478.85	0.275276	0.240532	-0.41177	0.0996119	1.32959	3.88648e-05	0.707495	1.22971e-12	transcriptional regulator
hypothetical protein CDS	PA0307	103.05	106.58	109.05	114.28	104.24	98.47	93.52	76.34	85.52	27.81	29.44	-0.109202	0.497219	-0.391577	0.0212206	-1.25133	2.08132e-32	-1.51029	1.33907e-12	hypothetical protein
hypothetical protein CDS	PA0308	100.82	94.85	99.6	110.99	94.25	106.8	90.47	67.74	88.6	35.2	37.58	-0.0264715	0.895521	-0.336158	0.0760755	-0.854675	4.93526e-25	-1.16193	2.58127e-06	hypothetical protein
hypothetical protein CDS	PA0309	91.54	113.89	92.1	136.86	115.8	136.61	114.28	94.1	112.37	74.13	91.42	0.277142	0.0797809	0.0293872	0.906867	-0.0569279	0.00953672	-0.306892	0.788203	hypothetical protein
hypothetical protein CDS	PA0310	59.35	68.31	62.7	62.42	52.09	71.81	52.24	64.94	86.74	34.78	35.88	-0.13001	0.52199	0.0262296	0.938121	-0.632122	0.00120743	-0.646978	0.013626	hypothetical protein
hypothetical protein CDS	PA0311	24.99	31.09	28.85	18.57	14.6	23.37	22.41	33.04	33.31	8.74	8.94	-0.649339	0.00175291	-0.000237484	0.999297	-1.41253	0.00124429	-1.00896	3.42803e-07	hypothetical protein
hypothetical protein CDS	PA0312	103.15	123.31	113.27	172.14	119.56	146.83	144.09	88.15	117.32	197.46	206.88	0.252163	0.157116	-0.0442972	0.872675	1.10438	5.19788e-07	0.824664	5.73616e-08	hypothetical protein
L-cysteine ABC transporter protein YecS CDS	PA0313	97.31	104.82	102.97	133.69	110.55	113.75	113.4	86.75	100.83	115.87	112.29	0.122759	0.430051	-0.0994215	0.64211	0.495769	0.090829	0.280968	0.00409768	L-cysteine ABC transporter protein YecS
L-cysteine ABC transporter protein FliY CDS	PA0314	116.9	112.31	105.92	137.6	133.33	124.98	114.92	106.04	104.59	91.86	88.54	0.133175	0.41908	-0.11722	0.590812	0.0408315	0.0227912	-0.182553	0.833579	L-cysteine ABC transporter protein FliY
hypothetical protein CDS	PA0315	556.8	525.2	400.72	811.59	684.86	689.23	435.9	330.7	416.86	909.52	634.86	0.432304	0.018639	-0.397732	0.0674916	1.26979	0.0385419	0.523212	9.68699e-10	hypothetical protein
serA CDS	PA0316	553.92	737.92	795.28	536.31	636.63	580.61	604.82	597.57	526.62	172.42	168.31	-0.329004	0.0944708	-0.329683	0.131887	-1.44242	2.24937e-26	-1.44509	1.15496e-16	D-3-phosphoglycerate dehydrogenase
hypothetical protein CDS	PA0317	343.59	323.43	339.74	276.76	280.78	284.72	287.22	296.89	289.82	118.03	122.55	-0.352184	0.00798403	-0.27296	0.14502	-0.965089	1.07365e-17	-0.942208	1.3828e-08	hypothetical protein
hypothetical protein CDS	PA0318	202.65	169.89	186.39	220.07	204.3	163.48	178.98	133.1	155.2	156.17	145.58	-0.0328479	0.902526	-0.336043	0.0968536	0.267248	0.529772	-0.0111185	0.141683	hypothetical protein
hypothetical protein CDS	PA0319	106.04	133.75	137.63	146.49	137.73	134.18	109.78	94.84	95.28	36.84	37.85	0.0477815	0.821876	-0.396169	0.034922	-1.10327	1.9683e-45	-1.47311	5.26051e-11	hypothetical protein
hypothetical protein CDS	PA0320	79.02	89.81	97.17	89.45	1893.13	118.37	73.48	69.84	65.18	34.83	29.59	0.660009	NA	-0.412386	0.0364752	-0.793557	NA	-1.87896	0.000120422	hypothetical protein
acetylpolyamine aminohydrolase CDS	PA0321	11.37	14.28	14	19.57	18.42	16.99	25.38	22.79	24.45	22.44	20.93	0.357314	0.0449386	0.774227	1.70999e-05	0.15002	0.000761306	0.41434	0.451264	acetylpolyamine aminohydrolase
transporter CDS	PA0322	9.7	9.97	12.33	12.35	11.32	11.6	23.22	18.66	18.49	12.12	11.77	0.0351229	0.894547	0.806265	3.59648e-05	-0.437579	0.0609033	0.118559	0.0278826	transporter
ABC transporter CDS	PA0323	17.09	12.35	13.35	18.67	17.79	16.06	23.5	16.43	21.1	18.53	17.32	0.176939	0.470823	0.401896	0.104426	0.131989	0.0609033	0.247935	0.553979	ABC transporter
ABC transporter permease CDS	PA0324	18.55	17.71	15.64	24.08	19.46	19.88	20.23	17.22	23.5	23.51	24.4	0.173548	0.408281	0.141822	0.595833	0.54434	0.00448241	0.429518	0.00948041	ABC transporter permease
ABC transporter permease CDS	PA0325	21.29	21	20.13	25.96	21.34	23.87	26.18	22.48	25.57	25.1	28.91	0.0801871	0.701678	0.16437	0.454863	0.434047	0.00239258	0.447899	0.0236338	ABC transporter permease
ABC transporter ATP-binding protein CDS	PA0326	9.14	10.91	12.44	8.5	8.07	11.22	13.97	11.94	14.36	5.05	5.03	-0.303411	0.205091	0.223339	0.362735	-1.08536	0.0115049	-0.751528	1.01408e-06	ABC transporter ATP-binding protein
hypothetical protein CDS	PA0327	30.43	28.02	28.8	41.23	77.23	34.3	49.72	32.8	41.11	58.37	55.04	0.632351	0.0339901	0.399886	0.0591099	0.771995	0.455918	0.482756	8.36667e-05	hypothetical protein
hypothetical protein CDS	PA0328	14.97	16.22	14.76	17.94	23.06	20.03	30.2	29.25	29.99	21.19	24.75	0.300379	0.121764	0.864599	4.32274e-08	-0.0693082	0.0163121	0.294239	0.736857	hypothetical protein
hypothetical protein CDS	PA0329	446.28	325.3	343.87	738.25	662.98	601.36	597.5	478.48	510.85	2348.5	2570.87	0.697159	0.000156762	0.405679	0.0692515	2.51265	1.61995e-68	2.23279	3.80778e-55	hypothetical protein
rpiA CDS	PA0330	240.46	276.07	280.62	245.83	242.75	262.69	233.88	252.37	236.24	92.18	96.07	-0.1814	0.218	-0.206763	0.312055	-1.0445	3.92162e-22	-1.09724	7.7977e-09	ribose-5-phosphate isomerase A
ilvA1 CDS	PA0331	128.66	155.7	161.26	133.67	129.33	142.55	119.12	131.57	124.87	24.71	24.28	-0.229236	0.13814	-0.306937	0.128566	-2.03415	8.0095e-76	-2.13563	7.98334e-29	threonine dehydratase
hypothetical protein CDS	PA0332	108.22	122.22	134.23	140.3	117.18	149.22	190.5	151.25	157.47	237.76	254.32	0.0518377	0.819569	0.36347	0.0575482	0.870297	1.85829e-17	1.08606	3.49528e-07	hypothetical protein
hypothetical protein CDS	PA0333	37.39	53.01	56.08	56.26	43.61	53.37	82.24	67.79	63.3	47.88	56.03	-0.0349216	0.901502	0.450973	0.0432243	-0.140635	0.040822	0.231578	0.502178	hypothetical protein
major facilitator superfamily transporter CDS	PA0334	63.07	77.12	77.25	68.79	66.99	72.98	64.89	68.52	80.32	35.92	37.33	-0.153905	0.351017	-0.0946961	0.697919	-0.648754	1.01082e-07	-0.686611	0.000846916	major facilitator superfamily transporter
hypothetical protein CDS	PA0335	212.78	211.37	187.48	177.89	156.02	164.63	151.96	168.67	167.41	53.21	60.63	-0.390726	0.00396592	-0.387962	0.0460594	-1.2013	2.32869e-25	-1.25134	3.54927e-10	hypothetical protein
ygdP CDS	PA0336	535.76	570.57	542.23	699.79	595.04	572.9	617.18	480.95	669.22	350.77	390.29	0.0735045	0.666861	0.016021	0.949873	-0.351542	0.000160966	-0.481416	0.0679817	RNA pyrophosphohydrolase
ptsP CDS	PA0337	348.93	380.92	358.61	410.82	337.62	340.93	367.11	293.93	310.72	325.79	315.87	-0.101901	0.509571	-0.238863	0.179544	0.296469	0.42827	0.164198	0.0782864	phosphoenolpyruvate-protein phosphotransferase PtsP
hypothetical protein CDS	PA0338	58.56	67.97	65	79.82	71.51	76.99	64.32	52.97	64.84	70.35	75.25	0.148177	0.301822	-0.149156	0.459778	0.57008	0.0714878	0.277485	0.000884618	hypothetical protein
hypothetical protein CDS	PA0339	61	81.42	62.49	74.12	61.92	64.9	72.2	62.56	71.52	58.94	61.03	-0.125259	0.530737	-0.0644648	0.797195	0.112738	0.382707	0.107705	0.545229	hypothetical protein
hypothetical protein CDS	PA0340	89.96	102.37	105.54	117.86	104.09	116.86	92.9	74.98	103.19	38.56	37.62	0.0811818	0.632737	-0.211891	0.311671	-0.924474	3.92778e-27	-1.23919	1.007e-06	hypothetical protein
lgt CDS	PA0341	161.36	160.69	182.94	202.17	181.99	176.94	126.33	116.96	133.11	61.86	60.61	0.046431	0.811306	-0.490968	0.00351952	-0.721377	2.53706e-31	-1.19857	1.81988e-05	prolipoprotein diacylglyceryl transferase
thyA CDS	PA0342	222.52	296.84	272.95	257.46	253.39	253.28	222.23	246.37	239.61	76.17	84.67	-0.145806	0.395126	-0.222842	0.307803	-1.24066	9.478e-33	-1.3463	2.53565e-11	thymidylate synthase
hypothetical protein CDS	PA0343	120.86	134.86	127.01	126.01	112.12	123.72	124.44	127.4	135.87	76.45	72.7	-0.180382	0.176874	-0.0538826	0.810183	-0.484469	0.00028372	-0.445183	0.00698254	hypothetical protein
hypothetical protein CDS	PA0344	25.78	29.35	23.72	32.94	32.01	31.67	29.76	34.82	32.09	45.2	53.02	0.18571	0.272425	0.217654	0.351587	0.898195	3.39146e-11	0.892858	1.08682e-05	hypothetical protein
hypothetical protein CDS	PA0345	29.49	34.72	30.05	43.04	33.81	41.41	53.7	40.56	39.44	54.01	65.3	0.215635	0.195661	0.411984	0.040592	0.726702	2.56323e-09	0.882419	0.000297798	hypothetical protein
hypothetical protein CDS	PA0346	20.93	27.24	27.59	35.66	22.52	32.54	28.75	25.59	30.16	17.58	16.99	0.142212	0.609906	0.0794351	0.78535	-0.385466	0.0260102	-0.4967	0.0999192	hypothetical protein
glpQ CDS	PA0347	12.92	17	14.36	22.93	16.16	16.43	15.31	12.93	15.38	14.45	12.68	0.209696	0.347139	-0.0949253	0.710589	0.210387	0.401869	-0.0884807	0.321028	glycerophosphoryl diester phosphodiesterase
hypothetical protein CDS	PA0348	8.85	10.66	12.7	13.37	13.48	13.8	16.16	9.59	15	18.39	17.77	0.224985	0.30642	0.23664	0.412362	0.72452	1.14606e-05	0.660022	0.00195671	hypothetical protein
hypothetical protein CDS	PA0349	7.71	7.92	7.32	11.61	8.25	10.23	11.54	9.22	12.2	10.76	12.18	0.263661	0.230558	0.419166	0.0640259	0.371972	0.0164574	0.407784	0.0974253	hypothetical protein
folA CDS	PA0350	79.3	105.82	93.18	123.44	110.52	110.96	72.96	66.95	73.03	27.8	29.94	0.202843	0.228513	-0.447456	0.0161514	-0.979175	4.67542e-37	-1.53631	1.01058e-07	dihydrofolate reductase
hypothetical protein CDS	PA0351	149.39	163.68	149.98	166.5	162.14	162.13	157.58	139.36	188.71	84.73	81.78	-0.0170979	0.930657	-0.0111057	0.964816	-0.642565	4.83228e-09	-0.734542	0.000904125	hypothetical protein
transporter CDS	PA0352	52.59	67.67	75.22	58.94	65.5	69.12	85.85	82.95	77.02	21.37	17.8	-0.104935	0.6591	0.251411	0.263422	-1.7438	6.95733e-20	-1.48445	4.98813e-21	transporter
ilvD CDS	PA0353	343.13	364.84	396.12	276.27	348.58	313.46	469.72	527.52	437.22	92.02	89.62	-0.318132	0.0761096	0.299586	0.152377	-2.07693	3.53642e-22	-1.6097	8.16489e-28	dihydroxy-acid dehydratase
hypothetical protein CDS	PA0354	82.04	101.74	102.29	87.62	84.88	106.95	91.92	97.43	90.3	33.84	40.08	-0.127921	0.529233	-0.0991912	0.673764	-1.02279	2.15971e-11	-1.02519	7.8588e-08	hypothetical protein
pfpI CDS	PA0355	20.46	15.59	12.36	74.18	78.23	91.78	116.99	83.84	86.46	150.96	202.98	2.06806	1.26474e-25	2.35361	1.57476e-27	1.18786	4.06473e-15	1.36898	2.34949e-08	protease PfpI
hypothetical protein CDS	PA0356	92.87	98.46	110.3	107.11	107.09	111.78	107.71	105.81	96.81	20.66	20.49	0.0103451	0.962985	-0.0318299	0.900162	-2.0055	1.1925e-58	-2.05609	4.57922e-28	hypothetical protein
mutM CDS	PA0357	132.51	179.9	166.76	177.26	173.54	176.08	125.34	142.08	156.87	45.01	51.63	0.0380068	0.864155	-0.235949	0.307011	-1.23411	1.44333e-37	-1.5243	9.68963e-10	formamidopyrimidine-DNA glycosylase
hypothetical protein CDS	PA0358	76.48	107.28	113.59	67.07	76.04	88.51	98.35	135.54	150.03	23.42	25.27	-0.429095	0.0432678	0.289804	0.30338	-2.06488	1.39029e-14	-1.62576	3.0781e-17	hypothetical protein
hypothetical protein CDS	PA0359	184.27	188.49	173.18	202.27	187.53	174.99	266.41	254.6	278.58	245.9	178.48	-0.0533522	0.782912	0.462409	0.00568909	-0.0214322	0.00878894	0.296433	0.928881	hypothetical protein
hypothetical protein CDS	PA0360	138.74	140.3	129.99	170.44	142.92	145.52	140.11	120.33	165.87	95.64	98.78	0.0583091	0.749242	-0.0223368	0.932573	-0.234122	0.00117578	-0.390564	0.240746	hypothetical protein
gamma-glutamyltranspeptidase CDS	PA0361	70.85	81.86	71.84	95.24	76.9	83.95	80.75	77.7	76.87	53.26	53.28	0.0829518	0.629859	-0.00627031	0.979203	-0.250382	0.000579839	-0.350461	0.151232	gamma-glutamyltranspeptidase
fdx1 CDS	PA0362	420.34	465.6	425.8	515.32	507.87	459.47	431.29	345.36	454.75	289.49	232.28	0.0739455	0.67492	-0.169243	0.401059	-0.337477	1.06203e-05	-0.599052	0.0929558	4Fe-4S ferredoxin
coaD CDS	PA0363	289.91	321.23	286.44	434.2	405.64	377.32	224.02	174.58	213.68	48.69	61.57	0.329646	0.0125337	-0.61992	9.66495e-05	-1.56035	1.24742e-73	-2.34541	1.44098e-16	phosphopantetheine adenylyltransferase
oxidoreductase CDS	PA0364	15.63	20.43	34.66	20.01	22.97	33.9	26.13	25.55	48.07	11.92	14.65	0.0226582	0.961206	0.381925	0.294445	-0.990212	0.00520164	-0.906923	0.000674967	oxidoreductase
hypothetical protein CDS	PA0365	24.03	41.64	77.99	34.84	51.17	65.64	56.8	49.5	97.03	34.31	34.02	-0.00465739	0.99546	0.321196	0.600087	-0.660909	0.262079	-0.553124	0.0214139	hypothetical protein
coniferyl aldehyde dehydrogenase CDS	PA0366	19.47	77.82	107.86	60.02	64.21	94.56	61.62	64.22	130.82	66.82	79.2	0.00510072	0.995115	0.163424	0.820583	0.0792149	0.221734	0.0299381	0.824608	coniferyl aldehyde dehydrogenase
transcriptional regulator CDS	PA0367	99.3	170.3	179.03	153.65	150.35	180.68	140.5	139.44	288.82	87.06	83.82	0.016538	0.962985	0.245256	0.518426	-0.819144	4.01714e-06	-0.863752	0.00797825	transcriptional regulator
acetyltransferase CDS	PA0367a	60.56	78.13	78.33	80.71	64.31	78.9	74.78	70.28	102.53	57.14	49.43	-0.05528	0.819049	0.108761	0.698394	-0.317864	0.195958	-0.317366	0.182304	acetyltransferase
hypothetical protein CDS	PA0368	57.31	62.3	59.88	59.3	54.7	56.5	52.48	60.06	73.51	26.89	26.97	-0.17322	0.210594	-0.0213629	0.941945	-0.888425	6.68071e-11	-0.879384	4.94283e-05	hypothetical protein
hypothetical protein CDS	PA0370	96.19	102.16	101.17	109.33	104.37	104.7	105.56	124.57	110.25	72.31	58.78	-0.0136332	0.945207	0.11243	0.645005	-0.487039	0.00319304	-0.416751	0.0253762	hypothetical protein
hypothetical protein CDS	PA0371	99.66	97.14	97.15	92.43	95.85	93.16	107.28	119.66	92.7	65.92	65.68	-0.16103	0.28734	0.0490146	0.855312	-0.391601	0.047272	-0.218939	0.0658598	hypothetical protein
zinc protease CDS	PA0372	125.87	129.69	123.66	112.92	125.5	110.15	130.27	143.59	121.48	39.44	42.22	-0.214867	0.177581	-0.0101054	0.969236	-1.37653	5.85121e-19	-1.22994	7.62703e-13	zinc protease
ftsY CDS	PA0373	187.14	226.53	221.78	197.77	176.67	220.48	204.6	239.4	223.54	78.04	89.52	-0.190672	0.248681	0.00360897	0.989205	-1.09875	1.51578e-12	-0.990529	2.24219e-08	signal recognition particle receptor FtsY
ftsE CDS	PA0374	271.43	253.71	285.8	232.86	222.41	245.94	258.45	289.7	277.58	121.01	102.52	-0.306014	0.0327456	-0.0457332	0.85493	-0.989143	1.52222e-09	-0.83316	3.21439e-07	cell division protein FtsE
ftsX CDS	PA0375	202.56	243.53	228.43	228.43	193.96	215.45	211.16	225.6	245.74	120.91	120.04	-0.179414	0.203167	-0.0533032	0.820583	-0.608172	3.8748e-07	-0.579528	0.000866587	cell division protein FtsX
rpoH CDS	PA0376	502.77	529.83	548.71	803.32	684.95	709.98	756.5	424.02	650.32	491.38	479.6	0.36345	0.00202323	0.114397	0.676435	-0.00570426	0.00243704	-0.260798	0.982361	RNA polymerase sigma factor RpoH
hypothetical protein CDS	PA0377	76.13	108.32	103.18	106.8	92.71	125.16	64.64	62.52	83.22	26.12	32.81	0.0716923	0.785362	-0.505588	0.0199053	-0.931052	6.29319e-20	-1.47879	2.3668e-05	hypothetical protein
monofunctional biosynthetic peptidoglycan transglycosylase CDS	PA0378	51.3	77.7	64.97	71.52	60.28	75.99	68.24	61.17	64.41	18.91	19.01	-4.82112e-05	0.999865	-0.0706314	0.791648	-1.44707	1.03435e-25	-1.53887	4.31746e-16	monofunctional biosynthetic peptidoglycan transglycosylase
hypothetical protein CDS	PA0379	235.18	214.64	190.31	262.77	225.85	210.97	182.64	139.19	168.46	59.88	60.04	0.0196385	0.938213	-0.457312	0.0182479	-1.12259	1.53528e-34	-1.54411	2.66581e-10	hypothetical protein
sulfur carrier protein ThiS CDS	PA0380	371.48	446.51	452.85	474.56	504.14	458.66	421.31	398.84	421.88	60.68	64.67	0.0775318	0.698206	-0.10479	0.630115	-2.3957	2.02664e-73	-2.57969	1.31973e-41	sulfur carrier protein ThiS
thiG CDS	PA0381	196.75	247.17	242.71	262.77	280.88	277.6	233.36	225.35	218.94	39.38	43.69	0.156697	0.363026	-0.0887781	0.69406	-2.12066	1.46586e-76	-2.33582	3.14075e-35	thiazole synthase
micA CDS	PA0382	132.43	171.47	176.81	157.21	163.5	173.48	132.24	137.85	152.39	24.23	22.2	-0.0551113	0.810895	-0.249769	0.249656	-2.27501	2.91837e-72	-2.4929	1.80467e-33	tRNA (guanine-N(7)-)-methyltransferase
hypothetical protein CDS	PA0383	26.25	30.43	34.23	37.43	28.97	37.4	39.8	32.68	37.52	33.61	35.32	0.0833537	0.71701	0.19089	0.374631	0.220236	0.0697198	0.254338	0.221499	hypothetical protein
hypothetical protein CDS	PA0384	78.15	77.31	86.07	91.14	82.96	89.1	83.25	67.21	81.37	115.43	112.66	0.0196667	0.933774	-0.137069	0.562259	0.866413	1.67289e-06	0.68958	2.15925e-06	hypothetical protein
hypothetical protein CDS	PA0385	149.69	156.67	164.25	168.91	187.79	178.28	104.11	99.41	143.45	32.22	28.34	0.083689	0.669447	-0.501865	0.016493	-1.60282	1.25242e-44	-2.17313	3.57312e-12	hypothetical protein
coproporphyrinogen III oxidase CDS	PA0386	58.45	75.95	77.91	62.41	62.74	67.93	52.42	64.76	59.69	9.53	12.89	-0.226615	0.203705	-0.316092	0.171972	-2.06719	4.52454e-42	-2.18349	2.15469e-19	coproporphyrinogen III oxidase
non-canonical purine NTP pyrophosphatase CDS	PA0387	180.48	188.88	214.16	239.1	213.36	233.14	161.15	143.64	138.28	187.13	179.6	0.125839	0.434267	-0.462303	0.00930033	0.616064	0.706092	0.117912	0.000298149	non-canonical purine NTP pyrophosphatase
hypothetical protein CDS	PA0388	263.17	271.09	255.88	333.92	313.15	300.22	235.18	203.26	209.46	364.75	367.28	0.155079	0.27525	-0.357646	0.03527	1.06382	1.10888e-05	0.617562	2.6354e-11	hypothetical protein
hypothetical protein CDS	PA0389	166.77	177.71	169.71	186.72	197.68	175.5	99.28	102.2	99.42	81.39	76.52	0.0221783	0.916204	-0.826692	1.31881e-07	-0.0412923	5.02863e-13	-0.757758	0.842693	hypothetical protein
metX CDS	PA0390	158.61	205.89	206.24	212.31	215.33	214.77	137.87	124.79	123.67	30.98	28.57	0.0709912	0.729834	-0.619793	0.000350244	-1.7907	1.44122e-99	-2.34616	1.05808e-26	homoserine O-acetyltransferase
hypothetical protein CDS	PA0391	34.77	40.46	38.7	38.6	35.99	39.21	32.69	34.14	29.59	18.52	18.27	-0.100844	0.520637	-0.302245	0.13078	-0.49741	1.2975e-10	-0.667104	0.0106637	hypothetical protein
hypothetical protein CDS	PA0392	322.1	282.98	272.31	318.22	338.02	262.92	334.26	296.79	262.09	127.59	110.81	-0.0348959	0.896165	-0.0526442	0.839056	-1.00374	1.04593e-11	-1.01089	9.41676e-08	hypothetical protein
proC CDS	PA0393	147.73	187.01	172.09	203.64	189.75	166.55	203.67	169.16	140.95	87.13	96.66	0.0424955	0.846806	-0.0531871	0.842898	-0.581777	2.89177e-08	-0.63523	0.00515892	pyrroline-5-carboxylate reductase
hypothetical protein CDS	PA0394	128.49	142.5	140	172.36	176.86	151.37	176.79	144.98	133.25	80.02	72.25	0.179615	0.264874	0.0666942	0.785399	-0.676813	9.50936e-10	-0.761818	0.000384257	hypothetical protein
pilT CDS	PA0395	241.69	216.99	233.1	279.99	251.7	267.04	226.33	200.07	229.13	169.03	166.28	0.0985678	0.554987	-0.155875	0.440602	-0.0721176	0.000105189	-0.324784	0.688178	twitching motility protein PilT
pilU CDS	PA0396	81.08	80.75	76.65	106.71	89.57	98.84	119.3	116.28	108.77	182.01	186.35	0.196389	0.168353	0.443356	0.0109661	0.980539	3.61239e-28	1.15335	5.87535e-09	twitching motility protein PilU
cation efflux system protein CDS	PA0397	73.02	62.25	62.27	68.32	58.11	64.21	84.77	71.44	90.89	123.51	124.47	-0.155058	0.404044	0.230542	0.287457	0.895143	1.72476e-28	1.09594	1.66758e-07	cation efflux system protein
hypothetical protein CDS	PA0398	244.63	191.08	206.89	318.97	263.22	259.33	268.62	143.34	222.64	176.35	147.36	0.266613	0.165986	-0.111765	0.720571	-0.0596683	0.000306106	-0.421242	0.829718	hypothetical protein
cystathionine beta-synthase CDS	PA0399	306.79	243.27	198.93	360.54	330.15	330.59	232.41	202.52	194.47	285.08	290.84	0.319598	0.140598	-0.321158	0.195752	0.76075	0.775872	0.204816	4.57299e-06	cystathionine beta-synthase
cystathionine gamma-lyase CDS	PA0400	272.44	228.2	210.09	291.9	281.35	249.79	197.68	188.08	144.86	329.98	333.11	0.100534	0.66	-0.479596	0.0368108	1.19915	6.25503e-06	0.72141	2.44796e-09	cystathionine gamma-lyase
dihydroorotase CDS	PA0401	167.08	203.44	192.41	174.19	164.83	169.43	170.04	167.47	148.35	98.96	97.97	-0.241727	0.0715238	-0.276212	0.158939	-0.409945	9.10123e-07	-0.446677	0.0246376	dihydroorotase
pyrB CDS	PA0402	155.6	172.74	163.16	134.46	140.78	140.86	167.21	165.68	141.96	76.6	69.12	-0.332453	0.0110489	-0.118856	0.600087	-0.807826	3.04162e-07	-0.645628	1.76911e-05	aspartate carbamoyltransferase
pyrR CDS	PA0403	123.93	116.12	112.74	100.02	100.19	105.61	98.35	88.99	82.3	39.92	32.66	-0.301056	0.0476977	-0.453383	0.0152258	-0.991481	6.96509e-16	-1.11883	5.29094e-07	bifunctional pyrimidine regulatory protein PyrR/uracil phosphoribosyltransferase
Holliday junction resolvase CDS	PA0404	100.96	136.38	124.5	110.27	107.22	118.54	103.47	113.03	108.99	42.51	52.57	-0.198192	0.269441	-0.214232	0.344876	-0.878014	2.86855e-10	-0.930336	1.96792e-05	Holliday junction resolvase
hypothetical protein CDS	PA0405	201.23	203.74	234.76	208.92	193.75	203.64	183.8	207.15	216.72	78.27	71.83	-0.176165	0.249099	-0.142379	0.549034	-1.11915	2.80902e-23	-1.1586	6.56758e-09	hypothetical protein
tonB3 CDS	PA0406	92.6	94.64	106.78	93.19	86.05	89.3	79.53	86.62	86.83	21.83	25.47	-0.228432	0.113254	-0.281717	0.160055	-1.51639	6.38589e-37	-1.61015	4.3436e-15	transporter TonB
gshB CDS	PA0407	212.74	214.6	198.91	210.28	196.65	194.46	229.98	204.36	228.61	176.37	190.03	-0.158931	0.259572	0.00231752	0.992155	0.0385	0.212339	0.109435	0.83613	glutathione synthetase
pilG CDS	PA0408	601.76	539.46	610.24	767.7	682.82	612.16	724.29	496.6	573.14	280.09	237.78	0.125174	0.502642	-0.0521607	0.838028	-0.881625	6.3158e-16	-1.04695	4.71904e-06	pilus biosynthesis/twitching motility protein PilG
pilH CDS	PA0409	286.18	311.68	339.31	398.38	375.09	318.01	353.78	277.64	299.63	116.48	105.99	0.114286	0.547917	-0.0880709	0.693424	-1.15833	1.83262e-23	-1.34171	1.91054e-11	twitching motility protein PilH
pilI CDS	PA0410	124.05	132.95	140.4	137.15	131.44	119.35	120.24	97.89	101.94	40.09	34.2	-0.133354	0.414788	-0.382908	0.0316534	-1.19941	9.21681e-26	-1.41562	8.83121e-11	twitching motility protein PilI
pilJ CDS	PA0411	215.87	224.05	220.65	172.25	165.76	171.64	132.98	151.26	137.59	61.2	56.49	-0.468591	1.46096e-05	-0.698756	4.67601e-05	-0.947625	7.85717e-31	-1.16148	5.899e-07	twitching motility protein PilJ
pilK CDS	PA0412	82.62	127.29	106.03	113.74	82.02	103.07	81.45	75.92	85.48	52.55	42.35	-0.173381	0.446417	-0.43628	0.0367764	-0.457708	1.3819e-06	-0.715232	0.0166935	methyltransferase PilK
chpA CDS	PA0413	80.62	97.62	90.61	100.52	85.08	90.08	66.95	68.35	70.41	57.47	54.19	-0.0651755	0.701354	-0.447828	0.00784329	0.00802674	3.13734e-05	-0.338636	0.96892	chemotactic signal transduction system protein
chpB CDS	PA0414	71.93	91.78	79.95	78.17	68.27	73.09	43.03	47.41	47.79	28.42	31.42	-0.244935	0.102098	-0.861643	7.89848e-07	-0.317981	1.94185e-16	-0.857139	0.11848	methylesterase
chpC CDS	PA0415	125.68	128.26	117.22	128.58	125.69	127.14	79.39	78.85	86.02	46.15	49.58	-0.0618828	0.7342	-0.66306	6.39672e-05	-0.456667	5.88793e-19	-0.985542	0.0155748	chemotaxis protein
chpD CDS	PA0416	32.61	39.5	33.83	36.14	36.72	37.97	22.59	20.14	22.9	10.1	11.26	-0.0330949	0.884557	-0.746096	1.87595e-05	-0.716633	1.8154e-20	-1.33129	0.000566448	transcriptional regulator
chpE CDS	PA0417	31.45	41.15	41.14	32.71	29.51	31.06	29.04	27.63	30.17	13.07	15.1	-0.371657	0.032235	-0.44835	0.028497	-0.725128	3.17159e-07	-0.836875	0.000591051	chemotactic transduction protein ChpE
hypothetical protein CDS	PA0418	47.45	55.57	51.04	53.71	53.17	53.04	47.81	45.19	46.23	33.21	38.44	-0.0449516	0.808814	-0.215501	0.252888	-0.0659556	0.0230884	-0.235533	0.743238	hypothetical protein
16S rRNA methyltransferase RsmE CDS	PA0419	65.78	95.02	85.25	83.6	74.8	74.82	85.24	82.03	83.68	23.54	29.92	-0.169567	0.384093	-0.0405413	0.877647	-1.32747	2.88104e-17	-1.26777	5.41488e-12	16S ribosomal RNA methyltransferase RsmE
bioA CDS	PA0420	117.39	134.61	126.84	113.93	107.67	110.39	95.33	121.84	119.2	47.52	54.12	-0.286217	0.0180785	-0.23051	0.319035	-0.834431	5.54722e-13	-0.856949	0.000119076	adenosylmethionine--8-amino-7-oxononanoate aminotransferase BioA
hypothetical protein CDS	PA0421	104.01	119.93	113.4	201.04	178.35	169.81	123.33	86.82	91.37	73.47	78.98	0.587585	8.74041e-07	-0.23778	0.263032	-0.0819233	2.52836e-17	-0.761845	0.703266	hypothetical protein
hypothetical protein CDS	PA0422	284.84	230.19	230.47	257.91	273.17	248.14	159.5	184.61	227.59	145.85	134.1	-0.0396176	0.878395	-0.443246	0.0601635	-0.140471	2.18266e-06	-0.555479	0.560351	hypothetical protein
pasP CDS	PA0423	3483.24	1992.69	1425.17	4370.11	4324.99	3900.44	1496.66	1481.01	1770.86	3455.72	3302.99	0.662277	0.0249392	-0.580654	0.0722533	1.39023	0.740491	0.189655	1.13421e-15	hypothetical protein
mexR CDS	PA0424	239.87	213.99	220.42	329.04	300.62	310.95	287.3	244.27	318.12	604.59	600.82	0.364602	0.00941969	0.242668	0.235688	1.39076	6.98101e-34	1.22307	3.50348e-16	multidrug resistance operon repressor MexR
mexA CDS	PA0425	183.1	193.86	186.81	223.46	231.05	221.32	226.8	237.26	216.33	225.09	241.9	0.157493	0.265828	0.194206	0.329514	0.342208	0.00724387	0.351353	0.0646436	multidrug resistance protein MexA
mexB CDS	PA0426	255.87	256.75	262.39	279.33	290.95	283.83	330.23	328.77	312.67	405.01	362.54	0.0380952	0.836327	0.245891	0.17728	0.545563	7.75524e-09	0.680022	0.00170024	multidrug resistance protein MexB
oprM CDS	PA0427	224.73	261.87	236.31	284.85	276.21	278.71	308.66	297.86	278.73	437.5	449.18	0.113536	0.427801	0.214316	0.26053	0.886841	2.14283e-20	0.95004	9.71494e-08	outer membrane protein OprM
ATP-dependent RNA helicase CDS	PA0428	330.51	386.56	392.88	274.12	326.63	322.23	298.48	387.44	324.4	112.84	116.09	-0.349512	0.0356144	-0.192575	0.437897	-1.24705	2.01947e-15	-1.15132	3.89657e-09	ATP-dependent RNA helicase
hypothetical protein CDS	PA0429	558.78	500.97	552.75	448.36	492.87	478.13	388.86	446.87	493.85	406.73	327.74	-0.27744	0.0845011	-0.342577	0.102938	0.0302262	0.543277	-0.0932259	0.901237	hypothetical protein
metF CDS	PA0430	319.83	275.08	326.9	195.81	256.72	239.41	193.52	224.58	193.12	154.49	126.94	-0.487813	0.0109297	-0.642967	0.00112808	-0.232111	0.0152142	-0.364867	0.293264	5,10-methylenetetrahydrofolate reductase
hypothetical protein CDS	PA0431	348.34	383.83	357.3	227.78	306.54	298.4	180.67	251.22	208.11	181.68	164.56	-0.460437	0.0133473	-0.799218	0.000105059	-0.0072543	0.025588	-0.300809	0.978789	hypothetical protein
sahH CDS	PA0432	620.75	578.37	610.18	461.02	518.97	508.71	353.36	396.34	370.42	409.2	380.3	-0.371028	0.0146035	-0.744142	1.60192e-05	0.378109	0.670015	0.0483027	0.0480245	adenosylhomocysteinase
hypothetical protein CDS	PA0433	590.47	481.73	547.39	935.67	671.46	790.28	497.17	495.59	527.95	733.94	775.98	0.434595	0.0138836	-0.165826	0.462495	0.874277	0.169426	0.332416	1.47207e-07	hypothetical protein
hypothetical protein CDS	PA0434	337.7	250.17	248.93	272.57	313.04	296.54	193.66	233.79	171.98	111.05	111.97	-0.0275011	0.929389	-0.527973	0.0343218	-0.538392	4.40815e-17	-0.936945	0.0155044	hypothetical protein
hypothetical protein CDS	PA0435	148.64	125.5	111.75	115.61	122.95	119.43	82.53	99.28	71.35	50.36	44.93	-0.204012	0.315373	-0.648131	0.005481	-0.521609	6.4577e-16	-0.868776	0.0244597	hypothetical protein
transcriptional regulator CDS	PA0436	332.44	234.74	241.03	254.8	266.77	257.35	215.66	230.22	238.3	200.92	150.4	-0.152453	0.534377	-0.308138	0.21604	-0.0723477	0.0724104	-0.243585	0.756119	transcriptional regulator
codA CDS	PA0437	55.08	67.69	66.98	68.46	64.91	68.66	70.36	64.44	58.81	35.83	36.61	-0.0088973	0.967439	-0.042782	0.861338	-0.521347	8.26514e-08	-0.555892	0.00416246	cytosine deaminase
codB CDS	PA0438	26.01	31.69	34.78	41.89	41.46	38.37	60.13	44.03	39.94	14.51	14.04	0.286769	0.0979833	0.538857	0.0149645	-1.4203	7.15096e-19	-1.20611	2.77352e-11	cytosine permease
dihydropyrimidine dehydrogenase CDS	PA0439	4.25	5.04	4.41	6.19	5.6	6.19	11.19	6.8	9.21	5.88	5.46	0.27159	0.223757	0.854801	0.000187742	-0.345905	0.357471	0.0335485	0.178092	dihydropyrimidine dehydrogenase
oxidoreductase CDS	PA0440	7.07	9.68	7.21	11.29	8.49	9.08	15.41	9.97	12.84	12.63	13.11	0.154687	0.526874	0.562524	0.0153808	0.332516	4.59384e-05	0.591978	0.1365	oxidoreductase
dht CDS	PA0441	6.2	8.67	8.05	11.54	9.41	9.76	16.8	7.39	10.79	6.5	5.9	0.306957	0.133502	0.482325	0.109038	-0.567965	0.0137134	-0.448838	0.0600793	D-hydantoinase/dihydropyrimidinase
hypothetical protein CDS	PA0442	4.95	5.02	3.31	4.91	1.25	4.96	11.68	3.65	8.83	3.88	2.45	-0.229693	0.691812	0.593214	0.263032	-0.909855	0.941993	-0.298923	0.149299	hypothetical protein
transporter CDS	PA0443	4.9	5.7	6.1	6.46	6.22	7.05	7.85	4.76	6.51	5.02	5.64	0.132708	0.579816	0.102483	0.742281	0.0622519	0.883407	-0.0101948	0.827249	transporter
allantoate amidohydrolase CDS	PA0444	10.61	13.78	13.11	21.08	15.17	16.57	25.57	17.63	20.19	20.59	26.03	0.370696	0.0542934	0.651229	0.00130831	0.45348	0.000142796	0.639472	0.0373213	allantoate amidohydrolase
transposase CDS	PA0445	27.75	32.49	32.16	36.03	30.43	31.88	98.8	75.49	69.37	31.01	31.15	-0.0128993	0.954689	1.27755	8.73787e-13	-1.06212	0.148928	-0.131839	9.58612e-08	transposase
hypothetical protein CDS	PA0446	74.36	88.54	82.05	105.8	83.55	96.45	146.66	113.18	119.15	185.11	170.66	0.115021	0.489712	0.536618	0.00165384	0.801216	3.21244e-22	1.09719	3.26361e-06	hypothetical protein
gcdH CDS	PA0447	29.14	25.26	24.23	36.52	30.64	33.63	55.12	37.7	34.87	60.28	77.15	0.240761	0.181785	0.585885	0.010952	0.994792	1.40873e-18	1.29932	1.5664e-05	glutaryl-CoA dehydrogenase
transcriptional regulator CDS	PA0448	43.09	54.31	44.55	63.56	49.19	46.35	63.57	38.49	46.96	48.65	54.92	0.0575397	0.816696	-0.0152469	0.959941	0.377037	0.141695	0.296882	0.0936987	transcriptional regulator
acyl-CoA thioesterase CDS	PA0449	247.25	266.82	218.69	289.01	232.4	210.03	314.08	267.62	253.58	258.85	196.18	-0.105056	0.627798	0.107915	0.642147	0.0179736	0.335259	0.176775	0.938872	acyl-CoA thioesterase
phosphate transporter CDS	PA0450	25.53	30.01	26.32	28.2	23.7	23.91	51.63	45.18	38.63	17.46	14.78	-0.208392	0.188122	0.632318	0.000763367	-1.16494	0.0129744	-0.523854	9.32004e-09	phosphate transporter
hypothetical protein CDS	PA0451	21.22	20.58	15.62	36.29	21.13	34.93	74.69	29.33	57.07	156.64	130.07	0.529366	0.0264468	1.2867	1.90369e-06	1.71341	2.21685e-34	2.16625	4.16563e-09	hypothetical protein
hypothetical protein CDS	PA0452	12.32	11.21	10.77	14.44	12.99	11.71	22.95	11.98	18.58	30.25	30.53	-0.0697464	0.77457	0.517694	0.715077	1.07795	0.110235	1.34581	0.402914	hypothetical protein
amino acid ABC transporter substrate-binding protein CDS	PA0451a	29.85	29.16	33.74	37.15	26.54	31.48	37.64	31.18	35.7	31.46	31.52	0.0830471	0.754133	0.0883367	0.050526	0.163819	2.24706e-20	0.237062	1.02959e-05	amino acid ABC transporter substrate-binding protein
hypothetical protein CDS	PA0454	49.2	50.53	45.82	51.44	44.91	46.4	58.41	49.65	56.73	37.38	38.86	-0.130204	0.387098	0.0964134	0.642096	-0.21506	0.70168	-0.0957436	0.209436	hypothetical protein
dbpA CDS	PA0455	56.71	71.38	72.51	55.8	58.03	51.69	69.38	66.83	69.72	48.16	54.68	-0.362585	0.0248187	-0.0341793	0.889605	-0.109534	0.245991	0.0938946	0.569348	ATP-dependent RNA helicase DbpA
cold-shock protein CDS	PA0456	33568.1	27978.8	37580.1	26289.7	27159.4	30988.8	16445.5	21593.6	32770.6	7548.58	6744.07	-0.320833	0.0952073	-0.52879	0.0653474	-1.39446	7.83083e-37	-1.73284	5.14171e-07	cold-shock protein
hypothetical protein CDS	PA0457	138.32	134.54	131.82	83.61	97.34	114.69	54.33	65.24	109.78	35.55	24.59	-0.528941	0.00321378	-0.845578	0.00112792	-1.01675	1.42253e-11	-1.44132	0.00109123	hypothetical protein
hypothetical protein CDS	PA0457.1	54.22	58.8	58.18	56.79	52.85	55.96	37.72	32.75	40.35	39.18	30.91	-0.147397	0.391271	-0.687364	0.000134219	0.231328	0.0280012	-0.262409	0.317081	hypothetical protein
major facilitator superfamily transporter CDS	PA0458	46.12	41.29	45.16	47.35	44.62	42.91	42.26	34.3	38.46	42.88	40.66	-0.0782789	0.686016	-0.281045	0.145087	0.432151	0.188193	0.233698	0.0119311	major facilitator superfamily transporter
chaperone protein ClpB CDS	PA0459	69.19	63.81	59.2	33.75	24.64	26.48	39.54	28.13	22.58	247.09	270.89	-1.24239	2.49911e-17	-1.12258	2.08186e-07	3.37505	1.12265e-140	3.52366	5.93951e-50	chaperone protein ClpB
hypothetical protein CDS	PA0460	108.05	129.09	87.15	120.08	118.78	124.21	160.02	127.91	138.16	384.55	373.96	0.060118	0.816276	0.303907	0.177753	1.71794	1.11445e-66	1.87651	9.10542e-27	hypothetical protein
acyltransferase CDS	PA0461	144.27	163.88	146.22	181.74	172.82	167.68	157.39	131.66	176.16	85.92	81.94	0.0973965	0.523242	-0.045712	0.843063	-0.568873	3.85278e-12	-0.764239	0.00189062	acyltransferase
hypothetical protein CDS	PA0462	87.3	58.31	42.83	115.49	118.2	128.61	145.37	131.11	161.97	120.13	134.75	0.753478	0.00323162	1.0591	4.10931e-05	0.110992	0.0122235	0.245958	0.579343	hypothetical protein
creB CDS	PA0463	46.87	52.78	44.45	82.42	73.46	63.19	71.48	58.45	68.93	23.18	27.4	0.483455	0.00289847	0.374379	0.0423842	-1.0674	2.566e-14	-1.20722	1.09094e-08	DNA-binding response regulator CreB
creC CDS	PA0464	32.24	40	36.82	48.17	39.31	45.99	28.67	25.95	28.03	14.21	15.87	0.182529	0.263714	-0.463813	0.00750353	-0.560987	8.0826e-21	-1.11438	0.00218865	sensory histidine kinase CreC
creD CDS	PA0465	17.41	19.31	19.01	17.74	14.65	16.39	12.46	11.92	16.74	12.79	15.05	-0.287732	0.066196	-0.499127	0.0184377	0.32897	0.760202	0.0574587	0.16882	hypothetical protein
hypothetical protein CDS	PA0466	16.32	17.12	15.17	17.4	15.3	18.36	21.52	12.7	15.42	19	22.82	-0.0314556	0.927145	-0.0557136	0.876529	0.650932	0.0145084	0.615122	0.0194543	hypothetical protein
hypothetical protein CDS	PA0467	39.92	43.27	35.52	46.56	45.75	41.82	50.76	41.23	36.63	103.04	97.54	0.0723152	0.743187	0.036494	0.900162	1.52162	7.51453e-28	1.50588	4.11259e-15	hypothetical protein
hypothetical protein CDS	PA0468	29.98	30.81	33.19	47.04	34.59	40.72	47.63	38.76	31.63	103.43	118.64	0.262967	0.126022	0.241127	0.325569	1.78639	4.97364e-33	1.79866	1.81083e-17	hypothetical protein
hypothetical protein CDS	PA0469	73.93	71.91	75.75	88.94	72.31	76.45	87.45	75.47	63.2	101.75	128.79	-0.00614981	0.978632	-0.0476419	0.856213	0.91164	3.00709e-08	0.896081	1.64286e-05	hypothetical protein
fiuA CDS	PA0470	60.05	54.66	53.76	42.47	39.67	46.03	49.31	45.71	51.41	65.68	58.34	-0.485618	0.000723905	-0.276052	0.141749	0.648851	2.18723e-10	0.750533	0.0001316	ferrichrome receptor FiuA
transmembrane sensor CDS	PA0471	107.26	135.69	112.23	139.29	110.38	99.81	119.44	113.41	110.99	202.87	279.41	-0.12251	0.564006	-0.116576	0.600087	1.36594	1.72915e-13	1.34176	5.40099e-12	transmembrane sensor
RNA polymerase sigma factor CDS	PA0472	168.45	239.42	180.09	251.72	204.46	197.7	257.44	194.19	253.74	481.26	436.48	0.0496619	0.847569	0.177474	0.459425	1.26987	1.27359e-24	1.29885	3.07087e-13	RNA polymerase sigma factor
glutathione S-transferase CDS	PA0473	103.42	104.43	93.47	106.69	104.59	94.41	105.86	84.62	96.75	158.08	179.51	-0.0797379	0.677889	-0.14801	0.47692	1.12256	1.66868e-14	1.02784	3.05832e-11	glutathione S-transferase
esterase CDS	PA0474	1.79	1.87	1.79	4.12	3.86	2.08	4.41	3.05	3.25	3.5	2.13	0.586859	0.150393	0.758048	0.0702771	-0.0342646	0.975657	0.0374612	0.946129	esterase
transcriptional regulator CDS	PA0475	34.02	38.52	37.47	51.6	44.06	40.56	47.23	26.04	39.05	33.49	29.7	0.198186	0.272448	-0.059296	0.843289	0.0789276	0.139032	-0.179461	0.774902	transcriptional regulator
permease CDS	PA0476	28.86	28.02	27.65	41.22	35.21	31.66	52.22	29.87	34.2	40.69	46.03	0.2408	0.153427	0.353359	0.150426	0.478456	0.000226011	0.57134	0.04488	permease
transcriptional regulator CDS	PA0477	29.03	28.57	24.21	29	20.9	26.7	34.18	25.14	30.11	15.18	17.64	-0.195262	0.350961	0.0426736	0.873058	-0.541891	0.0457869	-0.403432	0.00775367	transcriptional regulator
N-acetyltransferase CDS	PA0478	37.67	32.58	31.44	43.28	38.68	36.75	38.8	20.17	24.79	17.3	17.93	0.111289	0.626447	-0.356676	0.210393	-0.331111	2.13848e-07	-0.721892	0.246583	N-acetyltransferase
transcriptional regulator CDS	PA0479	18.13	17.83	18.52	33.84	24.59	26	42.27	20.93	21.8	36.77	47.49	0.500755	0.00360403	0.513276	0.0734848	0.881764	1.35662e-06	0.943956	0.00227949	transcriptional regulator
3-oxoadipate enol-lactonase CDS	PA0480	5.44	5.03	5.09	6.7	5.9	6.41	7.97	4.38	5.31	11.37	11.51	0.175056	0.525981	0.0856858	0.818302	1.25731	5.40436e-08	1.18289	2.30197e-06	3-oxoadipate enol-lactonase
hypothetical protein CDS	PA0481	31.94	37.04	42.71	53.9	44.85	55.22	38.49	24.82	33.96	43.18	47.82	0.344728	0.067466	-0.274394	0.279366	0.799109	0.548792	0.238471	0.000236536	hypothetical protein
glcB CDS	PA0482	130.44	143.23	137.18	167.06	171.43	165.61	405.9	376.28	263.2	152.52	191.13	0.191078	0.154354	1.22561	6.4337e-10	-0.704978	0.035037	0.128828	0.00318489	malate synthase G
acetyltransferase CDS	PA0483	98.15	99.06	74.75	105.39	97.46	108.12	223.59	166.97	203.55	245.63	237.04	0.0854998	0.71701	1.00762	5.2573e-08	0.59599	4.62899e-38	1.1669	0.000570555	acetyltransferase
hypothetical protein CDS	PA0484	72.12	52.03	45.94	128.11	85.37	93.45	157.54	89.26	128.31	422.98	488.57	0.67856	0.00325774	0.983518	6.19486e-05	2.16325	2.95068e-49	2.33173	2.30063e-23	hypothetical protein
hypothetical protein CDS	PA0485	233.27	262.1	286.55	135.52	147.36	178.46	194.44	236.89	275.03	27.89	29.05	-0.824813	3.09783e-07	-0.209364	0.396288	-2.71398	5.87381e-39	-2.33811	3.74356e-36	hypothetical protein
serine/threonine protein kinase CDS	PA0486	69.38	66.27	69.91	67.8	65.21	67.57	68.17	66.58	64.86	34.5	41.02	-0.135641	0.383115	-0.115877	0.597251	-0.507649	4.6938e-05	-0.522338	0.00717603	serine/threonine protein kinase
molybdenum transport regulator CDS	PA0487	51.54	53.01	48.98	53.95	54.21	55.85	50.78	47.88	52.97	38.01	35.04	-0.00651838	0.977551	-0.093403	0.671631	-0.158655	0.0263782	-0.27972	0.416309	molybdenum transport regulator
hypothetical protein CDS	PA0488	25.7	27.75	23.74	46.1	30.49	34.33	28.34	20.94	30.89	33.22	43.08	0.38969	0.0762195	-0.0293102	0.929763	0.816475	0.149329	0.391961	0.000753611	hypothetical protein
phosphoribosyl transferase CDS	PA0489	8.94	9.24	7.8	14.41	16.14	16.38	20.79	16.75	18.49	13.87	17.11	0.712586	0.000243762	0.98758	7.89904e-07	0.0452745	0.213794	0.208096	0.853695	phosphoribosyl transferase
hypothetical protein CDS	PA0490	62.1	47.2	56.28	93.65	76.37	100.7	148.89	92.1	97.49	143.75	166.99	0.567023	0.00362857	0.892818	0.000106287	0.772193	1.99934e-11	1.03747	0.000743832	hypothetical protein
transcriptional regulator CDS	PA0491	33.12	30.07	31.47	30.49	23.85	27.78	30.89	22.91	28.86	19.03	14.83	-0.302951	0.0758076	-0.274489	0.195257	-0.382176	0.0188197	-0.414958	0.0797855	transcriptional regulator
hypothetical protein CDS	PA0492	6.96	18.09	39.45	11.31	14.08	46.68	13.37	7.26	22.42	8.82	11.23	0.0293239	0.966466	-0.407676	0.555854	-0.184161	0.265076	-0.880589	0.651526	hypothetical protein
acetyl-CoA carboxylase biotin carboxyl carrier protein subunit CDS	PA0493	20.15	31.65	44.59	25.78	26.66	48.91	34.53	22.51	37.64	24.72	16.94	-0.0204767	0.967342	-0.0992187	0.806872	-0.269058	0.22375	-0.427415	0.381719	acetyl-CoA carboxylase biotin carboxyl carrier protein subunit
acetyl-CoA carboxylase biotin carboxylase subunit CDS	PA0494	6.59	8.62	11.73	8.96	7.98	12.85	12.16	8.59	10.07	8.2	7.33	0.0413031	0.917251	0.10787	0.745303	-0.0880126	0.748011	-0.0697234	0.719188	acetyl-CoA carboxylase biotin carboxylase subunit
hypothetical protein CDS	PA0495	19.56	22.08	25.84	25.15	21.57	24.86	33.74	25.51	26.41	28.43	27.91	-0.0175402	0.948114	0.253071	0.281905	0.292797	0.000385258	0.489458	0.147944	hypothetical protein
hypothetical protein CDS	PA0496	17.83	19.37	20.26	23.96	19.64	21.46	27.58	17.39	21.57	24.39	24.59	0.0712448	0.737773	0.119147	0.655165	0.458022	0.00201559	0.465777	0.0357231	hypothetical protein
hypothetical protein CDS	PA0497	33.24	24.82	25.69	31.1	28.5	32.97	34.61	23.18	40.56	24.03	22.31	0.0333554	0.909612	0.129543	0.681847	-0.177471	0.360691	-0.227154	0.49483	hypothetical protein
hypothetical protein CDS	PA0498	62.52	48.42	44.87	72.1	60.26	61.02	85.13	46.35	72.19	82.11	82.52	0.190728	0.396032	0.272396	0.345756	0.595306	2.01711e-07	0.598406	0.0109256	hypothetical protein
pili assembly chaperone CDS	PA0499	23.4	29.53	23.33	38.29	25.55	27.41	36.66	18.78	25.2	26.75	27.1	0.142211	0.564653	-0.00992543	0.978018	0.322924	0.604195	0.179478	0.227315	pili assembly chaperone
bioB CDS	PA0500	541.97	497.95	484.01	648.37	575.41	558.92	505.41	419.84	501.95	283.21	331.91	0.116469	0.489914	-0.174226	0.380771	-0.315271	4.39095e-08	-0.599026	0.0753932	biotin synthase
bioF CDS	PA0501	150.61	173.05	185.23	156	142	154.48	186.02	175.68	171.85	64.39	61.67	-0.264816	0.060202	-0.00576161	0.980605	-1.18187	6.20111e-20	-1.01247	5.91336e-13	8-amino-7-oxononanoate synthase
biotin biosynthesis protein BioH CDS	PA0502	119.15	149.15	153.9	130.88	124.05	138.41	154.87	138.77	141.93	72.34	75.76	-0.195514	0.245593	-0.0286956	0.909573	-0.658105	5.37695e-06	-0.561121	7.52987e-05	biotin biosynthesis protein BioH
biotin synthesis protein BioC CDS	PA0503	88.87	107.51	109.1	96.51	89.04	104.14	109.66	92.97	105.85	35.45	34.95	-0.172089	0.303646	-0.0619185	0.786469	-1.22602	1.20923e-19	-1.19168	1.50757e-13	biotin synthesis protein BioC
bioD CDS	PA0504	76.99	96.22	94.01	77.8	72.54	86.96	68.54	69.39	89	21.1	21.3	-0.263222	0.113776	-0.300217	0.1667	-1.51106	6.54112e-28	-1.63968	3.12128e-13	ATP-dependent dethiobiotin synthetase BioD
hypothetical protein CDS	PA0505	533.72	590.78	504.09	490.32	509.66	570.63	561.78	449.14	672.26	848.71	588.28	-0.147861	0.399437	-0.0348737	0.89815	0.661996	6.76927e-05	0.637746	0.00463249	hypothetical protein
acyl-CoA dehydrogenase CDS	PA0506	88.81	85.51	79.42	129.1	122.51	105.66	150.73	98.22	86.1	280.28	257.22	0.377402	0.0141325	0.300165	0.25386	1.56381	1.64372e-28	1.54461	1.58539e-11	acyl-CoA dehydrogenase
acyl-CoA dehydrogenase CDS	PA0507	17.21	19.72	15.99	18.18	14.56	15.29	19.6	15.99	16.9	18.21	18.2	-0.23665	0.17828	-0.0881847	0.714412	0.366083	0.00109218	0.455162	0.0458075	acyl-CoA dehydrogenase
acyl-CoA dehydrogenase CDS	PA0508	28.98	34.28	36.85	44.39	44.81	38.41	46.55	32.79	29.26	38.55	43	0.242507	0.165574	0.0351179	0.911328	0.481602	0.151816	0.336765	0.0335776	acyl-CoA dehydrogenase
nirN CDS	PA0509	7.39	6.87	6.28	6.36	5.22	5.83	18.5	26.61	16.47	6.81	7.4	-0.327316	0.112318	1.43382	2.60978e-09	-1.21797	0.00285549	0.0392719	1.07772e-05	cytochrome C
uroporphyrin-III C-methyltransferase CDS	PA0510	5.28	7.23	5.99	4.13	3.4	4.11	25.95	27.99	19.52	4.52	5.16	-0.697528	0.00354266	1.82611	2.0441e-16	-1.99873	0.0342113	-0.310394	2.8768e-14	uroporphyrin-III C-methyltransferase
nirJ CDS	PA0511	4.41	7.8	5.28	4.13	3.61	4.42	24.28	30.2	18.77	8.09	6.61	-0.567515	0.0298359	1.87453	8.83103e-14	-1.41167	5.62819e-07	0.185897	2.03238e-07	heme d1 biosynthesis protein NirJ
heme d1 biosynthesis protein NirH CDS	PA0512	6.96	10.01	6.66	9.36	8.14	5.16	34.39	33.6	21.12	5.39	2.89	-0.140792	0.712816	1.72044	1.35539e-11	-2.46977	0.124624	-1.0211	4.49763e-14	heme d1 biosynthesis protein NirH
heme d1 biosynthesis protein NirG CDS	PA0513	3.8	10.91	5.61	4.11	3.19	3.03	41.33	32.58	21.93	2.94	2.97	-0.850184	0.0186182	1.95024	2.97919e-10	-3.03146	0.919326	-0.977889	2.46567e-19	heme d1 biosynthesis protein NirG
nirL CDS	PA0514	4.87	14.54	8.29	2.44	2.32	3.87	30.3	28.87	16.48	2.05	2.84	-1.39591	3.45536e-05	1.24706	0.000191673	-2.96341	0.962102	-0.912943	4.59469e-17	heme d1 biosynthesis protein NirL
heme d1 biosynthesis protein NirD CDS	PA0515	13.79	30.36	20.5	4.84	5.98	4.71	48.23	40.58	35.46	6.7	7.28	-1.8568	2.15814e-12	0.819364	0.0028037	-2.20956	0.0298161	-0.415045	4.31208e-19	heme d1 biosynthesis protein NirD
nirF CDS	PA0516	15.36	33.88	33.89	5.82	4.06	4.9	53.67	52.3	32.15	5.58	7.91	-2.28667	1.37624e-20	0.618796	0.0578468	-2.41683	0.00331895	-0.37145	3.44407e-18	heme d1 biosynthesis protein NirF
nirC CDS	PA0517	11.32	22.98	22.64	2.46	1.49	3.37	50.24	49.49	32.92	3.31	5.1	-2.50978	1.33473e-17	1.07029	0.000161708	-3.00964	0.0372921	-0.586446	5.98229e-21	cytochrome c55X
nirM CDS	PA0518	21.74	34.11	42.46	2.9	3.64	7.2	121.77	140.1	87.55	4.05	6.29	-2.44339	6.79623e-18	1.64675	2.06825e-10	-4.06329	0.380341	-1.07724	2.28082e-38	cytochrome C-551
nirS CDS	PA0519	27.51	32.07	39.51	7.98	6.95	11.17	189.04	207.85	140.67	10.93	8.61	-1.88709	3.15347e-22	2.26334	1.28473e-27	-3.84	0.0636302	-1.05086	8.96296e-59	nitrite reductase
nirQ CDS	PA0520	28.68	35.2	27.37	47.7	43.61	38.08	104.29	94.1	85.41	91.72	104.55	0.387318	0.0292651	1.51508	1.14377e-18	0.357779	6.10899e-24	1.12775	0.0615885	denitrification regulatory protein NirQ
cytochrome C oxidase subunit CDS	PA0521	5.94	9.5	6.69	10.18	6.15	8.74	65.78	58.66	47.63	6.02	8.97	0.0685299	0.862974	2.73777	8.3378e-37	-2.58085	0.707531	-0.74682	3.92961e-24	cytochrome C oxidase subunit
hypothetical protein CDS	PA0522	6.64	6.74	6.66	6.47	4.92	6.34	58.59	47.23	40.73	4.62	4.56	-0.258772	0.497329	2.60434	1.7501e-28	-3.00805	0.879538	-0.990368	4.82749e-22	hypothetical protein
norC CDS	PA0523	8.2	5.11	8.12	6.45	5.15	8.49	507.87	344.66	430.07	8.43	5.99	-0.171754	0.664636	5.52051	8.37664e-156	-5.48429	0.270532	-1.36485	1.60745e-121	nitric oxide reductase subunit C
norB CDS	PA0524	7.68	7.23	8.43	7.71	7.42	8.77	357.84	286.63	241.22	7	8.72	-0.0661744	0.803687	4.9701	3.56493e-162	-4.8576	0.21391	-1.34153	1.13e-110	nitric oxide reductase subunit B
denitrification protein NorD CDS	PA0525	7.34	14.72	10.86	3.75	3.58	3.7	117.93	92.29	82.53	4.49	3.99	-1.52615	6.53568e-12	2.91531	1.46969e-39	-4.15973	0.021657	-1.15968	1.79497e-86	denitrification protein NorD
hypothetical protein CDS	PA0526	59.61	77.94	73.68	12.98	13.52	18.39	175.68	117.67	134.14	13.67	20.16	-2.1624	3.91624e-28	0.899824	7.01712e-06	-2.70553	0.185728	-0.755882	1.63703e-26	hypothetical protein
dnr CDS	PA0527	125.45	137.29	156.41	75.81	58.12	69.38	101.24	73.03	91.85	82.52	80.04	-1.11176	1.39392e-15	-0.718665	4.98087e-05	0.188068	7.64991e-05	0.428024	0.331398	transcriptional regulator Dnr
transcriptional regulator CDS	PA0528	19.86	16.21	20.8	21.55	19.71	20.87	29.91	22	31.26	6.84	6.27	0.02012	0.944171	0.441329	0.0549974	-1.74182	1.57973e-14	-1.51194	7.56668e-15	transcriptional regulator
hypothetical protein CDS	PA0529	24.94	35.98	27.43	22.16	25.45	27.04	37.9	34.45	44.07	77.17	60.49	-0.319087	0.140594	0.311736	0.179278	1.12478	3.52077e-22	1.46436	3.24827e-08	hypothetical protein
class III pyridoxal phosphate-dependent aminotransferase CDS	PA0530	12.41	13.52	12.83	11.81	11.85	10.79	24.8	19.13	21.08	25.96	31.17	-0.261061	0.147261	0.645251	0.000361572	0.704606	5.97389e-23	1.29619	0.000283614	class III pyridoxal phosphate-dependent aminotransferase
glutamine amidotransferase CDS	PA0531	12.92	13.45	14.61	22.75	19.84	15.3	24.46	17.86	23.08	64.84	53.79	0.37256	0.088715	0.570431	0.00584251	1.74056	1.45366e-23	1.81568	1.05508e-18	glutamine amidotransferase
hypothetical protein CDS	PA0532	19.22	24.81	23.95	43.96	40.29	23.87	32.1	26.94	27.86	34.52	28.41	0.522185	0.042015	0.270849	0.242325	0.424375	0.783108	0.172655	0.0453831	hypothetical protein
transcriptional regulator CDS	PA0533	33.58	34.59	33.23	40.54	32.25	32.98	34.19	23.48	32.16	28.8	26.94	-0.0447204	0.831203	-0.254186	0.229232	0.211874	0.673	-0.0152819	0.310179	transcriptional regulator
hypothetical protein CDS	PA0534	9.46	10.8	10.54	14.95	13	11.51	16.9	13.18	17.82	18.36	20.35	0.245464	0.205056	0.537085	0.00667218	0.587359	4.18435e-07	0.717462	0.00347255	hypothetical protein
transcriptional regulator CDS	PA0535	21.64	27.39	31.29	48.76	33.73	32.92	31.98	27.31	30.15	22.33	25.18	0.391387	0.0854083	0.0755989	0.789287	-0.014625	0.0422915	-0.31471	0.951462	transcriptional regulator
hypothetical protein CDS	PA0536	94.68	111.45	101.82	162.77	151.02	154.63	148.9	160.62	151.16	70.33	82.03	0.493949	2.06544e-05	0.498109	0.00477083	-0.702677	3.10413e-10	-0.730874	0.00021613	hypothetical protein
hypothetical protein CDS	PA0537	244.86	225.05	224.97	332.63	347.89	344.49	322.61	349.86	280.44	141.82	154.12	0.445516	0.00150821	0.370985	0.0794925	-0.792949	2.15723e-14	-0.847192	7.85629e-05	hypothetical protein
dsbB CDS	PA0538	134.35	130.15	109.99	132.28	132.27	114.03	102.79	105.54	118.38	64.35	61.78	-0.0845589	0.706589	-0.266335	0.213776	-0.478257	2.81358e-07	-0.684905	0.0119207	disulfide bond formation protein
hypothetical protein CDS	PA0539	12.97	12.87	11.61	15.11	11.07	14.4	14.43	14.98	20.1	11.91	10.81	0.00508231	0.986967	0.308005	0.2271	-0.225438	0.897468	-0.117637	0.385039	hypothetical protein
hypothetical protein CDS	PA0540	47.18	57.87	44.32	93.94	74.98	81.06	53.8	51.68	54.91	42.29	35.37	0.613505	0.000163669	0.0267474	0.924301	-0.151015	2.60434e-07	-0.668224	0.493141	hypothetical protein
hypothetical protein CDS	PA0541	217.74	242.19	260.86	260.41	256.28	266.5	250.99	251.91	266.66	45.11	41.13	0.0186895	0.929389	0.019986	0.936138	-2.24876	1.60783e-73	-2.30386	8.06098e-37	hypothetical protein
hypothetical protein CDS	PA0542	204.08	232.39	231.98	222.33	204.77	211.28	163.13	146.82	176.94	57.13	76.24	-0.164875	0.235483	-0.523056	0.00144373	-0.964004	2.04141e-20	-1.30943	1.66828e-06	hypothetical protein
hypothetical protein CDS	PA0543	11.08	10.84	13.88	22.35	18.49	23.15	42.49	22.67	26.81	65.92	79.09	0.696298	0.00010519	1.19914	3.69883e-07	1.54353	2.32615e-41	1.94638	2.96152e-10	hypothetical protein
hypothetical protein CDS	PA0544	61.56	59.77	62.23	76.96	66.26	66.16	60.43	43.96	57.82	57.57	62.52	0.0815921	0.653677	-0.257873	0.20738	0.463301	0.682244	0.134959	0.0155839	hypothetical protein
hypothetical protein CDS	PA0545	32.58	37.27	42.08	24.52	50.81	21.43	24.54	16.09	21.27	17.21	16.84	-0.252828	0.486276	-0.90866	1.96914e-06	0.0411497	0.255762	-0.499421	0.862726	hypothetical protein
metK CDS	PA0546	1112.75	1135.39	1210.26	1101.75	1322.86	1152.62	221.14	248.6	245.38	464.54	458.33	-0.0474403	0.836219	-2.28575	6.59744e-50	1.244	3.6541e-14	-0.713136	6.18027e-12	S-adenosylmethionine synthetase
transcriptional regulator CDS	PA0547	637.55	783.34	859.41	824.23	826.94	887.79	139.64	166.44	200.67	297.91	273.42	0.0548386	0.804207	-2.1541	3.88882e-30	1.04726	1.44879e-28	-0.912984	1.38438e-06	transcriptional regulator
tktA CDS	PA0548	260.44	302.99	292.95	293.03	305.9	288.36	261.86	264.24	216.36	137.39	146.89	-0.0465436	0.802335	-0.268516	0.195752	-0.49231	2.5962e-11	-0.663228	0.0116076	transketolase
hypothetical protein CDS	PA0549	69	91.58	90.1	81.26	78.58	87.58	61.96	66.26	74.36	40.93	38.07	-0.113511	0.562866	-0.366038	0.0795313	-0.464678	6.09585e-10	-0.732013	0.0179045	hypothetical protein
hypothetical protein CDS	PA0550	58.96	69.31	65.99	74.24	67.65	65.08	64.38	59.59	56.17	32.59	33.26	-0.010464	0.961206	-0.178924	0.386532	-0.553758	8.92331e-10	-0.701864	0.00255833	hypothetical protein
epd CDS	PA0551	158.92	168.58	158.89	178.51	181.11	176.13	141.65	141.02	156.05	41.08	38.8	0.0376144	0.835531	-0.219749	0.236259	-1.55486	3.50914e-56	-1.81448	1.76371e-19	D-erythrose 4-phosphate dehydrogenase
pgk CDS	PA0552	187.33	248.95	217.37	237.84	237.91	231.2	200.3	203.96	179.18	99.96	114.77	0.0151355	0.947128	-0.225882	0.295471	-0.548906	1.42448e-12	-0.750285	0.00378621	phosphoglycerate kinase
hypothetical protein CDS	PA0553	200.02	243.65	271.49	355.5	313.02	373.67	378.01	309.85	309.99	475.84	544.46	0.425748	0.010013	0.391127	0.0544959	0.920835	3.0433e-10	0.876421	2.1481e-07	hypothetical protein
hypothetical protein CDS	PA0554	214.8	265.93	271.31	273.8	281.59	318.82	284.89	275.03	265.47	162.55	178.71	0.115168	0.55769	0.0604615	0.801884	-0.38053	0.000383684	-0.44924	0.0340934	hypothetical protein
fda CDS	PA0555	432.28	475.61	482.03	503.96	556.22	504.93	465.98	469.46	370.21	244.38	282.14	0.0709458	0.70638	-0.156338	0.510002	-0.417879	1.98179e-07	-0.585228	0.0458011	fructose-1,6-bisphosphate aldolase
hypothetical protein CDS	PA0556	37.9	53.36	57.19	55.6	62.86	59.11	55.79	57.88	42.93	48.86	54.71	0.155597	0.516835	0.0115496	0.972487	0.286083	0.665288	0.190834	0.228179	hypothetical protein
hypothetical protein CDS	PA0557	23.9	25.18	21.76	33.13	23.96	26.24	41.94	34.78	33.56	71.32	68.22	0.119618	0.597834	0.540418	0.00601984	1.2247	1.12144e-25	1.53438	1.8398e-11	hypothetical protein
hypothetical protein CDS	PA0558	62.81	58.16	56.16	63.41	50.88	51.8	66.21	63.93	58.7	93.36	97.55	-0.194763	0.269834	0.0148273	0.955145	0.899281	3.819e-16	1.05011	3.90806e-07	hypothetical protein
hypothetical protein CDS	PA0559	34.22	41.6	37.24	46.06	44.51	47.67	48.95	39.02	39.95	56.15	52.81	0.184932	0.235659	0.097175	0.672486	0.660158	2.92181e-05	0.574379	0.000197912	hypothetical protein
hypothetical protein CDS	PA0560	65.84	64.11	62.38	57.69	58.54	64.48	39.14	39.35	66.85	25.46	31.51	-0.186889	0.282297	-0.463192	0.079154	-0.445399	1.72888e-06	-0.821264	0.124293	hypothetical protein
hypothetical protein CDS	PA0561	92.9	75.23	76.42	65.48	65	76.35	48.62	50.43	75.63	21.37	19	-0.333515	0.0766252	-0.543093	0.0260856	-1.20271	7.40884e-24	-1.50471	6.32667e-07	hypothetical protein
hydrolase CDS	PA0562	88.47	111.42	100.05	90.12	95.71	107.37	61.54	83.26	90.93	20.72	21.85	-0.125417	0.519449	-0.39623	0.1011	-1.5624	1.12275e-34	-1.86942	9.27168e-11	hydrolase
hypothetical protein CDS	PA0563	1491.89	1398.93	1317.41	1850.57	2016.84	1823.96	1535.56	1443.02	1796.15	463.92	435.91	0.323699	0.038804	0.0987494	0.664851	-1.5027	2.24378e-45	-1.75876	6.1318e-18	hypothetical protein
transcriptional regulator CDS	PA0564	37.6	40.15	37.24	48.07	42.12	44.52	42.61	35.68	39.02	23.51	23.03	0.12129	0.450376	-0.0498916	0.82575	-0.434317	3.36253e-07	-0.605958	0.0171477	transcriptional regulator
hypothetical protein CDS	PA0565	5161.95	1666.88	268.36	128.18	112.24	127.38	746.15	2545.2	1077.66	224.23	217.7	-1.17589	0.004722	-0.327318	0.645948	-2.10807	4.03659e-21	-0.286621	0.00310535	hypothetical protein
hypothetical protein CDS	PA0566	1646.59	683.96	157.37	142.37	119.14	125.79	282.63	902.29	415.85	149.63	138.57	-1.10022	0.0127552	-0.341683	0.635305	-1.41918	0.000409677	-0.168687	0.0403285	hypothetical protein
hypothetical protein CDS	PA0567	2177.26	857.85	193.36	346.33	330.78	433.75	595.43	1332.25	738.44	459.89	487.25	-0.653547	0.168359	-0.172595	0.819144	-0.585265	7.58695e-05	0.317034	0.306488	hypothetical protein
hypothetical protein CDS	PA0568	355.88	161.88	65.24	98.76	84.91	103.56	131.34	248.19	155.16	82.06	87.33	-0.625926	0.199241	-0.122787	0.868886	-0.773646	0.508384	-0.090007	0.0112694	hypothetical protein
hypothetical protein CDS	PA0569	53.2	53.99	50.28	58.95	51.3	54.68	51.19	52.04	49.34	26.2	33.45	-0.0380397	0.859345	-0.117446	0.621074	-0.4585	0.000267131	-0.54787	0.0353024	hypothetical protein
hypothetical protein CDS	PA0570	47.06	52.47	51.64	49.12	51.27	47.42	50.92	57.88	47.79	24.04	18.47	-0.127384	0.516835	-0.0181007	0.95235	-0.978839	1.54593e-06	-0.901723	5.71613e-05	hypothetical protein
hypothetical protein CDS	PA0571	52.59	58.34	58.8	58.39	59.33	56.16	51.09	56.85	46.98	41.23	33.97	-0.0639553	0.743187	-0.194026	0.406023	-0.156343	0.0249244	-0.264701	0.511929	hypothetical protein
hypothetical protein CDS	PA0572	18.98	15.42	13.77	27.02	22.93	22.03	20.41	17.91	15.63	124.81	108.4	0.446642	0.0209027	0.0784944	0.790909	2.97838	1.53355e-85	2.65672	3.38418e-58	hypothetical protein
hypothetical protein CDS	PA0573	31.73	30.37	31.32	34.1	36.1	36.88	41.71	26.51	36.35	45.33	50.56	0.0907838	0.708223	0.070672	0.811922	0.76845	5.95383e-05	0.699351	0.000633331	hypothetical protein
hypothetical protein CDS	PA0574	57.52	53.94	52.54	60.22	53.01	52.3	55.84	41.51	60.14	28.74	27.11	-0.090407	0.619237	-0.141494	0.560124	-0.589027	2.93225e-08	-0.719307	0.00340031	hypothetical protein
hypothetical protein CDS	PA0575	27.25	22.81	26.96	31.95	24.67	32.17	39.23	32.56	40.81	83.19	74.5	0.0909661	0.693069	0.449763	0.0180649	1.37296	5.07427e-34	1.55661	3.34368e-16	hypothetical protein
rpoD CDS	PA0576	720.22	727.78	794.52	819.83	795.43	800.26	637.98	710.74	726.24	289.25	295.54	0.00453875	0.981494	-0.179976	0.392841	-0.932417	9.0904e-33	-1.13174	2.77184e-07	RNA polymerase sigma factor RpoD
dnaG CDS	PA0577	138.76	150.38	152.42	171.58	157.59	147.42	155.28	162.77	161.38	89.39	78.52	0.00716281	0.972375	0.0450083	0.839699	-0.620133	2.03834e-07	-0.63204	0.000590176	DNA primase
hypothetical protein CDS	PA0578	355.6	528.11	507.7	339.56	345.64	454.56	321.1	455.53	374.19	23.2	26.27	-0.361463	0.0959528	-0.315712	0.244906	-3.60744	4.48608e-90	-3.60399	1.46682e-51	hypothetical protein
rpsU CDS	PA0579	3692.79	4694.27	7220.72	5231.47	5602.54	5830.37	3361.93	4452.23	3823.9	415.22	415.92	-0.00129066	0.99736	-0.455842	0.118573	-2.89317	3.0128e-172	-3.28853	9.26254e-43	30S ribosomal protein S21
gcp CDS	PA0580	102.61	164.69	168.28	128.5	136.06	171.23	156.44	145.2	175.82	39.64	36.24	-0.0863546	0.778214	0.0585271	0.842777	-1.74627	3.2081e-23	-1.70131	1.53114e-23	tRNA N6-adenosine threonylcarbamoyltransferase
glycerol-3-phosphate acyltransferase PlsY CDS	PA0581	234.66	260.59	244.27	225.9	218.62	236.71	223.93	220.07	300.89	127.04	105.61	-0.215443	0.103884	-0.0652355	0.801884	-0.777127	2.95171e-07	-0.777844	0.000293837	glycerol-3-phosphate acyltransferase PlsY
folB CDS	PA0582	81.96	107.65	114.04	104.46	88.59	105.45	117.19	99.44	127.07	41.66	42.23	-0.121158	0.575268	0.097133	0.705849	-1.12652	4.35613e-11	-1.03891	2.66004e-09	dihydroneopterin aldolase
hypothetical protein CDS	PA0583	63.69	80.95	77.11	63.63	63.82	73.99	65.85	71.83	79.61	24.24	24.84	-0.229009	0.203862	-0.0972094	0.698493	-1.24504	1.18806e-13	-1.21698	1.02557e-09	hypothetical protein
cca CDS	PA0584	55.55	62.15	59.91	56.94	56.61	56.13	67.36	63.76	68.92	54.61	48.38	-0.163002	0.256402	0.0939172	0.648878	-0.0650668	0.311667	0.0771011	0.741094	multifunctional tRNA nucleotidyl transferase/2'3'-cyclic phosphodiesterase/2'nucleotidase/phosphatase
hypothetical protein CDS	PA0585	34.73	32.34	26.77	74.74	53.72	76.23	135.45	79.97	93.87	128.5	108.66	0.959013	2.09947e-07	1.55487	1.24808e-13	0.517432	3.86608e-10	0.948199	0.0253747	hypothetical protein
hypothetical protein CDS	PA0586	204.5	182.98	96.02	294.5	243.87	319.15	606.02	395.67	370.01	1074.8	1071.54	0.645173	0.0166571	1.3103	1.88938e-06	1.53086	2.36292e-63	2.07681	2.19497e-12	hypothetical protein
hypothetical protein CDS	PA0587	270.77	191.2	155.52	274.29	224.77	300.48	577.28	362.9	324.8	1130.72	1110.99	0.238875	0.384093	0.878549	0.00126576	1.70628	9.49049e-68	2.26686	3.08597e-13	hypothetical protein
hypothetical protein CDS	PA0588	454.16	261.14	250.77	579.33	477.68	496.58	1131.12	590.65	624.02	3255.76	3857.14	0.517289	0.0492138	1.08335	0.000196239	2.46984	1.30227e-133	2.97597	3.41638e-22	hypothetical protein
thiosulfate sulfurtransferase CDS	PA0589	237.48	218.14	210.07	178.06	197.96	183.35	178.67	189.38	199.44	118.57	82.46	-0.340901	0.0390554	-0.297951	0.139496	-0.601045	0.000907514	-0.62057	0.00710995	thiosulfate sulfurtransferase
apaH CDS	PA0590	160.98	160.92	165.83	133.7	140.56	142.99	139.51	152.41	133.53	95.11	92.45	-0.31852	0.0207915	-0.261474	0.198076	-0.292482	0.0190296	-0.265238	0.139203	bis(5'-nucleosyl)-tetraphosphatase
protein ApaG CDS	PA0591	225.1	250.79	228.24	199.6	200.05	203.64	207.77	227.3	237.55	172.27	129.23	-0.316343	0.0159157	-0.134391	0.547818	-0.267291	0.387871	-0.18834	0.229168	protein ApaG
ksgA CDS	PA0592	133.89	160.86	161.68	123.31	133.82	137.73	140.77	155.35	138.71	29.91	30.29	-0.297138	0.060024	-0.134205	0.567474	-1.9476	2.97154e-40	-1.84737	9.90539e-25	ribosomal RNA small subunit methyltransferase A
pdxA CDS	PA0593	150.15	171.84	177.16	167	161.84	178.93	70.67	110.56	113.57	32.65	29.94	-0.0740866	0.675829	-0.783037	0.000919378	-1.33478	1.73331e-66	-1.99259	3.18628e-07	4-hydroxythreonine-4-phosphate dehydrogenase
surA CDS	PA0594	327.67	350.01	356.81	375.13	365.21	365.94	215.08	256.89	272.88	127.49	123.21	-0.00482951	0.980022	-0.528702	0.00562695	-0.678799	5.95865e-35	-1.15963	0.000821676	chaperone SurA
ostA CDS	PA0595	867.07	824	823.45	758.02	847.66	781.21	526.89	638.66	650.11	322.68	281.41	-0.171058	0.306188	-0.525337	0.00696939	-0.69593	2.13824e-16	-1.03372	0.000735077	organic solvent tolerance protein OstA
hypothetical protein CDS	PA0596	136.74	134.55	124.85	134.03	125.65	123.42	188.82	153.68	158.31	173.73	110.46	-0.14905	0.324138	0.250553	0.186969	0.0782468	0.0278169	0.356102	0.761425	hypothetical protein
nucleotidyl transferase CDS	PA0597	73.71	74.19	67.48	64.8	59.66	58.9	98.62	74.88	83.09	64.67	70.14	-0.328162	0.0223022	0.164206	0.444955	-0.0288772	0.00118713	0.305263	0.889862	nucleotidyl transferase
hypothetical protein CDS	PA0598	72.77	78.13	69.76	70.11	58.94	69.29	76.79	69.13	88.28	80.76	89.22	-0.251923	0.0899617	0.00633715	0.980491	0.428412	8.32324e-07	0.532354	0.0235002	hypothetical protein
hypothetical protein CDS	PA0599	76.96	81.81	75.64	80.46	76.32	74.87	90.09	78.8	93.85	58.68	64.87	-0.117383	0.431018	0.082984	0.693563	-0.191648	0.704496	-0.106335	0.295668	hypothetical protein
two-component sensor CDS	PA0600	26.44	33.37	30.99	40.39	32.92	35.98	31.61	25.09	31.94	22.55	21.03	0.160041	0.333514	-0.111623	0.621074	-0.124469	0.000190991	-0.401769	0.522545	two-component sensor
two-component response regulator CDS	PA0601	53.53	53.2	52.77	69.22	58.26	64.01	70.36	47.54	52.26	50.77	53.72	0.153839	0.339029	0.0064197	0.980614	0.197569	0.921035	0.0676705	0.363992	two-component response regulator
ABC transporter CDS	PA0602	43.11	41.86	49.31	47.51	41.17	50.28	57	42.46	45.66	29.43	28.44	-0.0541655	0.808406	0.0272665	0.920604	-0.423079	0.004019	-0.380446	0.0260843	ABC transporter
ABC transporter ATP-binding protein CDS	PA0603	34.92	59.56	87.76	64.87	93.18	137.7	196.14	424.66	310.93	59.39	67.31	0.429763	0.359111	1.80085	5.05377e-05	-1.96374	0.411053	-0.894972	2.49236e-10	ABC transporter ATP-binding protein
ABC transporter CDS	PA0604	30.57	35.79	46.09	50.33	63.59	64.26	141.6	282.06	184.97	93.63	118.28	0.534666	0.0121718	2.211	2.47828e-17	-0.640955	1.76389e-09	0.48258	0.0432478	ABC transporter
ABC transporter permease CDS	PA0605	24.66	23.34	27.48	30.03	34.46	32.87	72.55	138.6	98.65	50.45	49.06	0.257083	0.165483	1.85468	6.44046e-14	-0.753978	1.21507e-09	0.297297	0.0112695	ABC transporter permease
ABC transporter permease CDS	PA0606	21.13	19.97	21.13	31.47	26.78	26.84	38.03	67	56.99	38.57	37.36	0.333634	0.0436719	1.24334	3.76478e-07	-0.216482	6.04596e-07	0.378989	0.47885	ABC transporter permease
rpe CDS	PA0607	167.04	182.02	189.21	158.09	182.26	181.06	177.02	207.12	201.26	18.57	22.36	-0.139042	0.445535	0.0501312	0.839855	-2.92039	9.37167e-66	-2.82538	2.4583e-45	ribulose-phosphate 3-epimerase
phosphoglycolate phosphatase CDS	PA0608	176.19	197.8	194.57	159.71	138.18	146.94	129.66	143.13	153.7	42.94	35.77	-0.448803	9.70033e-05	-0.473998	0.00866868	-1.53438	1.20744e-35	-1.62496	8.55209e-15	phosphoglycolate phosphatase
trpE CDS	PA0609	325.09	340.21	331.38	232.73	229.4	229.21	233.04	221.26	232.27	69.85	79.76	-0.61846	5.71961e-09	-0.602388	4.67495e-05	-1.29712	1.74054e-30	-1.33125	6.22027e-15	anthranilate synthase component I
prtN CDS	PA0610	108.87	107.69	111.04	148.63	133.11	126.37	190.3	119.29	147.88	188.37	205.68	0.206675	0.188827	0.379225	0.0799368	0.682942	4.14778e-10	0.788954	0.000974563	transcriptional regulator PrtN
prtR CDS	PA0611	79.89	80.57	81.82	106.76	83.19	78.85	88.66	67.41	79.04	54.08	58.88	0.0407164	0.859824	-0.124165	0.564519	-0.157155	0.0123948	-0.327604	0.413417	HTH-type transcriptional regulator PrtR
ptrB CDS	PA0612	62.51	65.39	73.05	105.3	94.47	86.83	114.06	72.09	121.66	132.08	144.75	0.391071	0.0254359	0.500319	0.0371076	0.742274	1.0165e-07	0.722202	0.00154287	repressor PtrB
hypothetical protein CDS	PA0613	60.5	59.35	74.92	98.23	92.61	101.2	90.85	63.6	100.2	138.2	180.45	0.462176	0.0056182	0.285693	0.254685	1.21031	2.99033e-10	0.980203	8.00934e-08	hypothetical protein
hypothetical protein CDS	PA0614	45.13	48.41	54.08	73.13	53.53	79.73	61.46	43.76	77.75	142.32	121.47	0.359269	0.0749483	0.21332	0.44222	1.4101	9.27068e-12	1.17181	2.27194e-09	hypothetical protein
hypothetical protein CDS	PA0615	86.33	96.81	93.94	133.47	100.84	148.98	126.46	89.76	151.48	275.28	258.69	0.346948	0.0611688	0.309381	0.189323	1.42358	2.65361e-16	1.27648	6.05563e-11	hypothetical protein
hypothetical protein CDS	PA0616	58.39	64.61	67.1	81.29	69.67	92.36	70.86	69.09	98.29	199.67	207.49	0.243431	0.170815	0.238266	0.319035	1.64814	2.90383e-29	1.5301	2.66758e-15	hypothetical protein
bacteriophage protein CDS	PA0617	93.82	86.45	101.56	113.73	109.86	138.59	106.93	107.58	143.56	332.99	354.41	0.247169	0.201948	0.255897	0.28267	1.81431	4.70268e-34	1.7162	1.60395e-19	bacteriophage protein
bacteriophage protein CDS	PA0618	51.93	52.15	52.38	65.71	62.03	75.17	65.99	62.4	76.91	211.71	233.49	0.263708	0.0959973	0.305432	0.10983	1.99315	1.27376e-50	1.94488	1.51481e-29	bacteriophage protein
bacteriophage protein CDS	PA0619	59.89	57.25	51.91	66.81	62.52	81.06	66.02	66.85	81.48	254.8	274.47	0.202169	0.315074	0.256461	0.248895	2.17513	4.77683e-50	2.1288	6.48932e-32	bacteriophage protein
bacteriophage protein CDS	PA0620	136.46	109.18	108.24	139.61	135.9	150.47	142.47	122.78	180.69	392.9	416.19	0.154011	0.454448	0.236746	0.344569	1.73904	3.45836e-57	1.69077	7.9232e-19	bacteriophage protein
hypothetical protein CDS	PA0621	170.45	125.73	124.63	164.32	189.45	197.58	152.82	134.81	206.41	474.71	512.98	0.268204	0.244667	0.135894	0.65218	1.87438	3.19417e-31	1.65435	4.23196e-19	hypothetical protein
bacteriophage protein CDS	PA0622	185.3	162.3	159.82	209.66	207.65	244.9	202.76	201.7	243.36	965.5	1101.57	0.269287	0.124307	0.264232	0.209076	2.54401	6.58592e-77	2.4612	1.81558e-45	bacteriophage protein
bacteriophage protein CDS	PA0623	200.21	155.88	174.99	237.62	215.78	278.22	221.7	195.16	274.72	1127.13	1254.6	0.337772	0.0847697	0.283804	0.231415	2.65499	7.64545e-75	2.51245	2.18376e-44	bacteriophage protein
hypothetical protein CDS	PA0624	106.26	104.85	109.8	137.98	131.01	169.18	127.11	117.39	136.67	640.7	715.26	0.333162	0.0559216	0.165264	0.422741	2.70428	9.38881e-63	2.50448	1.18124e-58	hypothetical protein
hypothetical protein CDS	PA0625	55.24	58.76	55.19	77.18	73.04	88.42	63.96	62.47	84.56	320.96	362.54	0.383493	0.0066447	0.233061	0.285656	2.56269	1.86491e-72	2.35381	9.62026e-39	hypothetical protein
hypothetical protein CDS	PA0626	29.64	40.29	33	51.45	44.93	54.21	49.21	43.72	52.35	230.06	231.39	0.431711	0.0099717	0.408869	0.0384368	2.54432	5.75042e-95	2.46244	2.81406e-55	hypothetical protein
hypothetical protein CDS	PA0627	47.89	45.28	40.55	65.31	53.17	64.19	67.31	56.69	61.12	292	263.65	0.323547	0.108777	0.370398	0.100119	2.4613	1.07798e-64	2.4624	2.15368e-43	hypothetical protein
hypothetical protein CDS	PA0628	43.8	38.32	39.51	52.64	48.61	58.8	45.84	46.55	64.01	247.22	267.31	0.279612	0.108716	0.270702	0.263964	2.58202	4.46596e-89	2.47015	2.89983e-36	hypothetical protein
hypothetical protein CDS	PA0629	31.39	36.71	37.63	58.7	47.53	53.35	45.07	38.42	52.01	215.97	221.9	0.475063	0.00159821	0.269907	0.213552	2.56641	1.44439e-84	2.32792	5.36869e-46	hypothetical protein
hypothetical protein CDS	PA0630	31.23	46.32	40.58	75.2	56.21	69.87	53.67	43.25	57.76	166.2	165.76	0.631161	0.000809025	0.299269	0.21655	1.98227	5.10095e-29	1.63671	1.1657e-27	hypothetical protein
hypothetical protein CDS	PA0631	31.97	25.9	33.38	50.17	38.12	48.03	42.8	35.08	39.83	175.02	169.38	0.441045	0.0405143	0.271195	0.295088	2.42421	4.69614e-48	2.2394	4.61353e-41	hypothetical protein
hypothetical protein CDS	PA0633	157.08	141.01	156.27	209.94	183.26	227.04	173.31	159.84	228.28	770.29	816.52	0.331721	0.0378247	0.21494	0.362735	2.36963	5.31712e-72	2.18032	3.20996e-33	hypothetical protein
hypothetical protein CDS	PA0634	97.93	94.03	96.27	139.19	120.84	152.87	111.96	111.26	150.92	517.72	553.26	0.398775	0.0109707	0.285649	0.206268	2.38517	6.46317e-65	2.20145	5.84393e-33	hypothetical protein
hypothetical protein CDS	PA0635	100.82	105.29	99.98	154.54	121.17	168.21	122.48	107.68	152.4	465.28	465.96	0.413114	0.0167533	0.232475	0.304567	2.15888	1.6275e-38	1.91952	2.75706e-29	hypothetical protein
hypothetical protein CDS	PA0636	48.13	42.72	47.76	57.54	54.11	65.91	58.44	55.93	66.31	272.25	290.11	0.243362	0.158402	0.294159	0.134768	2.51201	7.11972e-87	2.47807	6.79938e-51	hypothetical protein
hypothetical protein CDS	PA0637	43.16	50.81	48.94	61.2	47.53	75.93	62.81	67.58	54.89	244.83	253.04	0.250349	0.281517	0.296866	0.199765	2.28819	5.46868e-36	2.31496	6.48932e-32	hypothetical protein
bacteriophage protein CDS	PA0638	29.87	28.38	28.53	37.95	33.07	49.73	39.89	40.48	38.7	188.07	202.42	0.350647	0.0977569	0.369248	0.0646297	2.58248	7.19313e-48	2.55106	2.37464e-50	bacteriophage protein
hypothetical protein CDS	PA0639	24.9	27.14	24.85	32.7	25.51	33.89	29.09	27.51	35.74	135.46	154.86	0.148286	0.46319	0.180863	0.440573	2.52102	4.941e-64	2.4527	7.88092e-40	hypothetical protein
bacteriophage protein CDS	PA0640	50.08	44.85	38.71	60.03	58.97	68.33	59.91	54.01	66.42	248.27	256.2	0.365795	0.0529521	0.338136	0.121268	2.36039	1.95036e-71	2.2655	2.97191e-44	bacteriophage protein
bacteriophage protein CDS	PA0641	30.84	30.67	28.88	41	37.39	41.42	38.39	36.41	44.14	156.58	164.49	0.295561	0.0251621	0.309152	0.0959354	2.3085	3.4116e-107	2.24944	1.17832e-42	bacteriophage protein
hypothetical protein CDS	PA0643	96.29	78.62	87.25	86.92	84.93	97.75	92.26	81.61	121.31	173.01	160.97	-0.0633534	0.786619	0.0815155	0.774852	1.06316	2.66044e-20	1.05141	2.58718e-07	hypothetical protein
hypothetical protein CDS	PA0644	203.28	148.6	162.41	166.29	161.54	192.15	151.72	145.77	217.33	252.15	233.48	-0.0874477	0.743005	-0.081104	0.799908	0.800138	4.25929e-08	0.681008	0.00034166	hypothetical protein
hypothetical protein CDS	PA0645	152.12	125.87	114.14	160.65	147.91	148.93	147.96	107.14	152.02	292.73	282.96	0.109669	0.63911	-0.0353511	0.909573	1.38853	1.63703e-23	1.20135	2.47059e-13	hypothetical protein
hypothetical protein CDS	PA0646	155.63	109.43	130.09	165.83	157.56	156.05	149.68	99.18	182.74	279.84	257.48	0.161397	0.474827	0.0285717	0.93795	1.20412	7.71083e-21	0.983201	3.05471e-07	hypothetical protein
hypothetical protein CDS	PA0647	177.66	131.18	129.89	196.89	185.18	208.55	200.17	119.63	217.82	353.28	352.75	0.303464	0.152042	0.183926	0.565578	1.28285	1.7447e-21	1.08849	4.49337e-08	hypothetical protein
hypothetical protein CDS	PA0648	197.33	152.99	151.31	226.07	216.27	228.82	206.34	124.32	250.62	378.8	354.01	0.298623	0.129947	0.107893	0.754437	1.22152	9.11783e-17	0.953248	1.59127e-06	hypothetical protein
trpG CDS	PA0649	353.33	377.14	383.43	243.32	243.61	245.49	240.74	257.01	262.27	78.02	83.71	-0.692042	3.93934e-10	-0.609608	0.000195713	-1.33307	4.71013e-29	-1.3253	1.05013e-13	anthranilate synthase component II
trpD CDS	PA0650	235.57	312.44	260.71	202.77	183.11	210.25	189.04	189.53	206.25	169.18	203.18	-0.524215	0.000239129	-0.525241	0.00313847	0.237491	0.19015	0.1811	0.218471	anthranilate phosphoribosyltransferase
trpC CDS	PA0651	299.58	377.09	351.36	278.56	249.48	286.28	219.91	251.8	262.57	142.16	144.08	-0.426152	0.00152098	-0.538088	0.00426365	-0.46828	4.38228e-09	-0.61872	0.0168266	indole-3-glycerol phosphate synthase
vfr CDS	PA0652	619.92	623.29	587.92	589.76	555.95	617.02	471.52	512.62	634.98	216.14	212.47	-0.155311	0.274442	-0.246108	0.26229	-1.01777	6.8315e-28	-1.18894	4.09355e-07	cAMP-regulatory protein
hypothetical protein CDS	PA0653	214.95	219.06	227.48	273.31	220.17	284.57	179.5	146.78	188.63	91.19	86.56	0.124178	0.482488	-0.433756	0.0117776	-0.631989	1.54339e-19	-1.13706	0.000442963	hypothetical protein
speD CDS	PA0654	202.25	234.25	278.8	205.01	251.61	219.39	107.94	124.83	150.9	72.5	73.16	-0.168353	0.446417	-0.933206	4.36515e-06	-0.50371	1.99949e-18	-1.20055	0.0214414	S-adenosylmethionine decarboxylase
2-nonaprenyl-3-methyl-6-methoxy-1,4-benzoquinol hydroxylase CDS	PA0655	231.61	222.5	226.25	256.59	215.13	226.44	220.87	203.44	240.37	207.04	171.76	-0.0682181	0.696507	-0.111417	0.597643	0.0818495	0.880254	-0.0169294	0.688727	2-nonaprenyl-3-methyl-6-methoxy-1,4-benzoquinol hydroxylase
HIT family protein CDS	PA0656	105.79	72.34	64.58	147.12	127.86	114.32	167.9	92.35	145.56	362.54	316.22	0.525954	0.0270817	0.60049	0.0331685	1.62969	7.18605e-31	1.6218	9.1303e-13	HIT family protein
ATPase CDS	PA0657	61.06	58.28	53.86	70.63	55.5	58.1	68.1	48.66	60.67	78.2	78.84	-0.0190631	0.934762	-0.0508876	0.83531	0.71954	5.55958e-07	0.647577	5.0733e-05	ATPase
short-chain dehydrogenase CDS	PA0658	166.47	160.48	156.49	180.21	184.82	187.31	136.67	138.57	140.26	96.07	95.65	0.0876068	0.611739	-0.287473	0.12074	-0.224558	1.42243e-08	-0.560703	0.216784	short-chain dehydrogenase
hypothetical protein CDS	PA0659	312.34	295.26	254.58	370.91	395.61	358.97	224.29	245.75	211.95	159.86	145.52	0.272468	0.114089	-0.398164	0.0565637	-0.27071	1.11827e-15	-0.827024	0.177952	hypothetical protein
hypothetical protein CDS	PA0660	344.32	253.23	199.25	451.63	427.69	402.57	234.12	216.3	217.1	247.34	274.32	0.535668	0.0196131	-0.32351	0.233975	0.533061	0.000172872	-0.230608	0.00143254	hypothetical protein
hypothetical protein CDS	PA0661	285.53	234.45	223.82	245.86	271.23	234.4	219.84	191.26	243.75	128.48	132.41	-0.0849022	0.732337	-0.260308	0.248895	-0.428978	1.99498e-06	-0.641229	0.0179497	hypothetical protein
argC CDS	PA0662	117.49	162.34	138.5	187.83	159.8	168.67	133.66	98.38	122.45	68.05	74.74	0.196917	0.251831	-0.30949	0.132069	-0.408083	3.53229e-18	-0.860796	0.0250119	N-acetyl-gamma-glutamyl-phosphate reductase
hypothetical protein CDS	PA0663	119.35	142.53	140.3	142.09	128.74	139.91	77.85	88.58	91.67	35.42	37.18	-0.0695548	0.690493	-0.689407	0.000127196	-0.932795	5.0087e-43	-1.47839	2.68173e-06	hypothetical protein
hypothetical protein CDS	PA0664	215.18	246.54	249.27	253.26	246.07	275.04	145.62	162	195.4	104.81	112.06	0.022219	0.914135	-0.553963	0.00463184	-0.321892	5.91358e-15	-0.863865	0.140584	hypothetical protein
iron-sulfur cluster insertion protein ErpA CDS	PA0665	380.39	383.16	377.51	559.42	466.28	527.26	531.58	389.72	592.06	1253.1	673.77	0.331476	0.00862344	0.310893	0.136259	1.22703	2.54989e-07	1.11585	5.8391e-06	iron-sulfur cluster insertion protein ErpA
anhydro-N-acetylmuramic acid kinase CDS	PA0666	141.53	161.98	147.81	195.64	178.01	206.73	161.07	160.48	158.22	116.62	121.03	0.255112	0.0597113	0.0146815	0.951485	-0.122689	0.000213934	-0.344576	0.508233	anhydro-N-acetylmuramic acid kinase
hypothetical protein CDS	PA0667	380.8	310.54	366.4	366.57	372.28	394.92	358.76	346.71	442.2	244.01	278.42	-0.00494766	0.985134	0.0341045	0.902383	-0.240449	0.0394477	-0.302295	0.233214	hypothetical protein
tyrZ CDS	PA0668	733.26	805.22	914.74	541.57	577.35	638.25	386.91	495.68	807.41	168.53	167.33	-0.561355	0.00021305	-0.575222	0.0422429	-1.41326	1.88559e-31	-1.6232	8.25531e-07	tyrosine--tRNA ligase
error-prone DNA polymerase CDS	PA0669	10.36	11.21	11	13.88	11.15	12.6	13.62	11.42	13.1	15.63	15.22	0.100948	0.565374	0.144671	0.482003	0.585557	1.09608e-05	0.570247	0.000628572	error-prone DNA polymerase
hypothetical protein CDS	PA0670	6.11	9.87	10.11	9.92	8.89	9.7	11.01	9.65	8.37	9.84	11.23	0.0272294	0.934762	0.0799135	0.809335	0.424171	0.0123637	0.476601	0.0584928	hypothetical protein
hypothetical protein CDS	PA0671	9.48	12.46	10.96	11.87	12.69	13.13	14.15	13.47	14.03	19.78	15.91	0.0940362	0.745058	0.255027	0.335559	0.659695	0.00027517	0.741966	0.00441949	hypothetical protein
hemO CDS	PA0672	2139.48	1769.06	1562.27	1892.31	1853.6	1641.3	1579.74	1455.41	1633.83	1828.02	1997.78	-0.123406	0.592684	-0.301578	0.1684	0.602038	0.00385472	0.409209	0.000213401	heme oxygenase
hypothetical protein CDS	PA0673	252.6	261.06	220.19	201.46	212.43	202.69	273.88	235.46	262.4	203.41	212.03	-0.34149	0.0287157	-0.00735876	0.976862	0.00175052	0.0297235	0.205496	0.993103	hypothetical protein
vreA CDS	PA0674	30.91	36.97	29.82	26.43	23.93	29.34	58.52	45.32	44.69	14.52	14.41	-0.380955	0.030097	0.507866	0.0112886	-1.44598	0.000546537	-0.791857	6.90099e-13	hypothetical protein
vreI CDS	PA0675	11.44	14.75	10.01	12.81	10.24	12.36	30.58	24.27	18.44	6.81	9.83	-0.127686	0.666462	0.88593	0.000480978	-1.21128	0.401629	-0.383942	2.05301e-05	ECF sigma factor VreI
vreR CDS	PA0676	30.85	27.99	22.83	40.89	37.45	37.51	35.71	24.69	28.7	35.72	45.76	0.381243	0.0401448	0.0361136	0.907485	0.765274	0.0245562	0.455054	0.000286639	sigma factor regulator VreR
HxcW pseudopilin CDS	PA0677	6.42	5.34	6.41	11.42	5.78	6.9	7.62	6.03	5.71	8.92	11.17	0.255608	0.444831	0.00817575	0.981881	0.931147	0.0456541	0.705911	0.000465412	HxcW pseudopilin
HxcU pseudopilin CDS	PA0678	2.95	4.57	5.38	5.63	2.87	5.39	3.56	4.28	3.21	4.48	4.21	0.00274098	0.995965	-0.246287	0.578103	0.51305	0.649902	0.308285	0.18571	HxcU pseudopilin
hypothetical protein CDS	PA0679	12.06	11.73	11.93	20.78	12.32	16.35	19.41	12.04	19.25	28.63	25.17	0.32499	0.214366	0.391691	0.156006	0.975206	1.43455e-05	0.931301	7.82015e-05	hypothetical protein
HxcV pseudopilin CDS	PA0680	4.37	4.76	6.64	7.24	7.68	6.61	5.82	4.37	4.27	7.41	8.34	0.294278	0.392024	-0.185037	0.667751	0.987529	0.197753	0.562188	0.00319174	HxcV pseudopilin
HxcT pseudopilin CDS	PA0681	6.54	7.72	5.48	5.57	7.27	6.03	9.41	3.96	12.45	7.5	10.9	-0.138222	0.712816	0.264069	0.549943	0.412015	0.00933235	0.503234	0.319228	HxcT pseudopilin
HxcX atypical pseudopilin CDS	PA0682	1.6	2.15	2.35	3.11	2.07	1.88	3.02	2.56	2.54	1.38	2.55	0.0935276	0.835531	0.310479	0.398637	-0.144624	0.967175	0.00467672	0.719188	HxcX atypical pseudopilin
type II secretion system protein CDS	PA0683	0.69	0.88	0.74	2.41	1.41	0.87	1.7	1.29	1.51	1.78	2.25	0.669087	0.0942234	0.743202	0.0577855	0.714355	0.150951	0.639993	0.0470675	type II secretion system protein
type II secretion system protein CDS	PA0684	1.06	1.61	1.22	2.33	2.3	1.29	2.61	1.92	2	2.96	3.96	0.392888	0.370504	0.56692	0.204968	0.938159	0.0142137	1.03399	0.015375	type II secretion system protein
type II secretion system protein CDS	PA0685	4.41	5.62	5.19	7.08	5.51	5.05	8.21	5.81	6.57	6.48	7.39	0.103029	0.689565	0.341062	0.135611	0.328853	0.00645772	0.484778	0.133088	type II secretion system protein
type II secretion system protein HxcR CDS	PA0686	1.9	2.59	2.38	2.98	2.86	2.84	5.11	3.89	3.57	4.67	2.91	0.213302	0.469882	0.740764	0.00567121	0.163998	0.0194402	0.582966	0.60769	type II secretion system protein HxcR
type II secretion system protein CDS	PA0687	2.52	4.47	3.7	4.79	4.02	3.58	6.49	4.46	6.63	4.13	4.61	0.105218	0.76766	0.594589	0.036424	-0.0965187	0.155028	0.171181	0.741576	type II secretion system protein
alkaline phosphatase L CDS	PA0688	27.67	35.73	39.22	27.65	31.61	32.67	40.92	34.95	49.82	33.46	31.26	-0.241701	0.250447	0.206431	0.410502	-0.060631	0.0316682	0.154702	0.794386	alkaline phosphatase L
hypothetical protein CDS	PA0689	118.7	104.19	116.16	108.96	96.13	120.18	108.4	98.11	164.77	99.69	77.81	-0.161305	0.379753	0.0432055	0.893551	-0.165879	0.931309	-0.168971	0.548275	hypothetical protein
hypothetical protein CDS	PA0690	13.76	15.14	13.6	20.09	15.83	17.32	18.56	12.51	17.55	19.8	19.35	0.214195	0.140184	0.104372	0.660144	0.585741	0.000434015	0.435447	0.00228498	hypothetical protein
hypothetical protein CDS	PA0691	2.24	1.3	2.09	2.77	2.83	2.97	4.27	2.99	2.57	1.51	2.86	0.409799	0.290641	0.628133	0.120756	-0.263068	0.794682	-0.0653498	0.563417	hypothetical protein
hypothetical protein CDS	PA0692	2.68	3.05	3.05	3.14	3.85	3.21	4.41	3.31	2.62	4.49	4.81	0.115392	0.708223	0.146762	0.667562	0.734261	0.00201181	0.804478	0.00701726	hypothetical protein
exbB2 CDS	PA0693	2.08	2.99	1.47	3.43	2.63	3.24	3.86	3.02	2.99	5.2	5.51	0.36532	0.23386	0.48209	0.12893	1.00307	2.29549e-07	1.08165	1.38353e-05	transporter ExbB
exbD2 CDS	PA0694	2.18	1.52	1.61	2.73	2.5	2.45	3.32	3.28	3.2	2.77	1.78	0.342881	0.442842	0.694038	0.106744	-0.193898	0.852337	0.0360552	0.693249	transporter ExbD
hypothetical protein CDS	PA0695	2.07	2.72	1.33	2.83	1.96	1.94	3.1	2.73	1.45	1.97	2.69	0.0268791	0.961206	0.145714	0.776753	0.236007	0.448917	0.449202	0.602565	hypothetical protein
hypothetical protein CDS	PA0696	5.99	7.93	8.57	9.83	6.43	7.68	12.75	7.97	10.95	10.47	9.93	-0.0157162	0.962985	0.389693	0.120483	0.268083	0.000962208	0.514068	0.248469	hypothetical protein
hypothetical protein CDS	PA0697	2.58	2.44	3.17	2.6	2.43	1.75	1.94	2.4	2.14	2.52	2.21	-0.327153	0.384293	-0.353093	0.38799	0.413866	0.40038	0.379419	0.319638	hypothetical protein
hypothetical protein CDS	PA0698	3.52	3.37	3.68	6.42	5.49	5.33	5.75	5.44	4.2	3.6	4.54	0.527052	0.0849667	0.424646	0.247931	-0.0217194	0.541572	-0.0969142	0.959098	hypothetical protein
PpiC-type peptidyl-prolyl cis-trans isomerase CDS	PA0699	3.14	4.33	3.35	7.21	4.11	5.52	5.45	3.62	5.49	5.46	5.34	0.471563	0.0945717	0.315513	0.32229	0.462096	0.433883	0.240252	0.101729	PpiC-type peptidyl-prolyl cis-trans isomerase
hypothetical protein CDS	PA0700	5.49	6.15	6.25	9.07	5.84	7.12	7.59	8.48	7.64	8.79	8.89	0.166327	0.637262	0.30783	0.356692	0.45057	0.0675491	0.53472	0.134735	hypothetical protein
transcriptional regulator CDS	PA0701	4.96	5.9	5.78	6.77	5.86	5.02	6.23	4.12	4.24	6.32	6.83	-0.016422	0.962623	-0.258758	0.392841	0.740942	0.0644571	0.545108	0.00566893	transcriptional regulator
AraC family transcriptional regulator CDS	PA0701a	15.79	26.35	20.3	29.47	24.19	19.67	23.72	16.51	17.87	22.57	26.67	0.122698	0.688939	-0.171175	0.575761	0.652977	0.169426	0.39364	0.00332454	AraC family transcriptional regulator
hypothetical protein CDS	PA0702	12.86	15.13	14.63	13.45	11.91	11.7	11.93	11.59	13.05	10.77	8.9	-0.29174	0.115775	-0.285942	0.203048	-0.00133729	0.795556	-0.0561709	0.996058	hypothetical protein
major facilitator superfamily transporter CDS	PA0703	18.46	18.99	20.07	19.4	15.79	23.2	17.05	18.05	18.63	13.37	13.73	-0.0801766	0.75208	-0.167469	0.459774	-0.0971038	0.204321	-0.2127	0.661518	major facilitator superfamily transporter
amidase CDS	PA0704	39.56	39.7	40.38	53.86	37.23	51.16	49.47	46.86	42.89	94.87	103.3	0.134447	0.515343	0.139225	0.522958	1.38936	1.17686e-17	1.37767	1.47226e-15	amidase
migA CDS	PA0705	212.07	204.28	242.86	241.37	208.37	217.76	164.76	205.65	171.34	80.68	82.96	-0.0854046	0.642301	-0.338649	0.135747	-0.836123	1.43239e-27	-1.05806	7.36266e-05	alpha-1,6-rhamnosyltransferase MigA
cat CDS	PA0706	229.25	198.48	186.36	272.98	252.15	276.67	165.48	156.94	172.06	131.74	116.88	0.268708	0.112318	-0.382451	0.050401	-0.0987274	2.54203e-12	-0.670269	0.605858	chloramphenicol acetyltransferase
toxR CDS	PA0707	117.62	75.56	54.86	150.7	137.17	162.77	53.73	64.99	63.03	130.11	145.27	0.671975	0.0125434	-0.491938	0.116835	1.46887	0.273729	0.372407	2.87176e-13	transcriptional regulator ToxR
transcriptional regulator CDS	PA0708	50.66	42.08	39.04	36.2	36.19	36.82	35.79	39.67	38.23	25.81	29.4	-0.360855	0.0547873	-0.27859	0.244906	-0.153974	0.402811	-0.128248	0.487046	transcriptional regulator
hypothetical protein CDS	PA0709	25.01	19.37	18.16	29	28.02	19.97	25.85	19.99	24.69	37.05	36.81	0.17671	0.562866	0.0777937	0.8156	0.955723	0.000334215	0.814525	1.37188e-05	hypothetical protein
gloA2 CDS	PA0710	11.94	11.99	11.73	16.61	12.88	13.05	15.87	10.86	12.85	15.97	21.38	0.139812	0.622826	0.067545	0.83925	0.803398	0.00465844	0.713694	0.00222422	lactoylglutathione lyase
hypothetical protein CDS	PA0711	7.28	11.97	9.78	9.37	10.54	8.79	13.95	13.21	12.53	5.87	8.94	-0.0995198	0.773569	0.358417	0.208295	-0.517196	0.742202	-0.183768	0.0701121	hypothetical protein
hypothetical protein CDS	PA0712	145.36	109.95	126.38	138.18	136.69	134.27	122.89	106.15	160.24	56.07	62.95	-0.00690846	0.981154	-0.0571839	0.85169	-0.803298	2.99455e-10	-0.96189	0.000400009	hypothetical protein
hypothetical protein CDS	PA0713	14.44	16.48	13.16	15.09	15.11	20.09	18.24	10.66	21.08	21.8	21.28	0.0808116	0.815938	0.0833636	0.82576	0.678987	0.0108885	0.55225	0.0227474	hypothetical protein
hypothetical protein CDS	PA0714	16.38	16.32	17.65	17.95	13.2	17.24	28.99	11.45	22.95	15.7	14.8	-0.156508	0.52684	0.213698	0.561556	-0.133683	0.386322	0.0675503	0.707646	hypothetical protein
hypothetical protein CDS	PA0715	320.23	265.46	242.82	328.69	271.29	308.39	287.85	141.38	362.67	223.03	173.84	0.021486	0.93575	-0.156486	0.67287	-0.0817181	0.0237423	-0.382696	0.818	hypothetical protein
hypothetical protein CDS	PA0716	368.48	308.91	277.59	295.32	283.77	288.94	227.22	164.3	374.69	124.99	89.89	-0.235218	0.214432	-0.385656	0.217858	-0.909826	2.67164e-13	-1.22474	0.00285646	hypothetical protein
hypothetical protein CDS	PA0718	25.61	28.51	23.03	23.41	27.76	30.44	25.3	18.86	24.76	25.34	29.48	-0.0175405	0.959571	-0.236781	0.38342	0.561144	0.235779	0.323165	0.021053	hypothetical protein
hypothetical protein CDS	PA0719	12.7	17.94	15.42	19.95	20.34	19.11	19.06	13.38	16.19	24.76	28.77	0.250675	0.302915	-0.00418087	0.991012	1.02374	0.000419295	0.776803	1.24075e-05	hypothetical protein
helix destabilizing protein of bacteriophage Pf1 CDS	PA0720	35.65	29.99	28.47	31.2	30.3	33.45	30.4	29.43	29.5	73.16	66.95	-0.0903142	0.726819	-0.147639	0.586113	1.52457	4.20479e-21	1.44879	4.80944e-16	helix destabilizing protein of bacteriophage Pf1
hypothetical protein CDS	PA0721	45.38	34.74	37.45	49.39	31.75	42.24	29.4	29.12	39.7	61.91	48.13	-0.0377175	0.926804	-0.317412	0.349134	1.03506	0.012256	0.711024	0.000446227	hypothetical protein
hypothetical protein CDS	PA0722	121.45	109.84	101.27	139.81	114.47	133.38	113.72	80.5	135.26	387.75	389.18	0.107819	0.608191	-0.101093	0.731929	2.11536	1.16057e-52	1.85326	6.82883e-23	hypothetical protein
coaB CDS	PA0723	249.6	224.11	217.31	333.92	268.26	325.88	267.24	152.72	288.08	964.6	986.07	0.305957	0.0657163	-0.0584113	0.856067	2.33638	9.62058e-59	1.96158	6.8821e-23	phage coat protein B
phage coat protein A CDS	PA0724	23.22	19.98	18.85	24.32	20.81	21.58	20.88	14.91	22.12	25.11	22.01	-0.00308335	0.991351	-0.182017	0.489178	0.597669	0.0136889	0.373982	0.00504907	phage coat protein A
hypothetical protein CDS	PA0725	9.8	8.84	8.33	18.57	12.37	12.48	14.58	6.99	11.72	15.41	12.38	0.51691	0.0539957	0.182196	0.634561	0.634226	0.446546	0.296091	0.0463013	hypothetical protein
hypothetical protein CDS	PA0726	18.18	17.85	14.21	22.62	21.52	20.74	23.28	15.43	18.63	23.18	24.01	0.253776	0.185822	0.097728	0.730089	0.616492	0.003771	0.461374	0.00254825	hypothetical protein
hypothetical protein CDS	PA0727	41.54	29.4	32.05	72.26	63.99	61.62	43.49	26.21	35.83	48.06	46.58	0.78776	1.84249e-05	-0.0592598	0.853718	0.741646	0.101654	-0.015184	0.00044356	hypothetical protein
bacteriophage integrase CDS	PA0728	33.5	27.53	26.23	39.46	37.6	36.22	22.63	18.66	27.87	16.06	17.41	0.257164	0.185956	-0.406575	0.0891434	-0.145997	2.46554e-10	-0.77677	0.546594	bacteriophage integrase
hypothetical protein CDS	PA0729	842.59	611.73	624.18	647.94	663.58	659.53	598.34	490.07	801.22	427.09	361.47	-0.175348	0.443939	-0.218198	0.45129	-0.357518	0.000433237	-0.520016	0.131837	hypothetical protein
(R)-3-hydroxydecanoyl-ACP:CoA transacylase CDS	PA0730	342.83	339.56	363.93	175.95	230.6	265.26	225.99	309.6	276.18	45.61	51.35	-0.696782	0.000284455	-0.416596	0.0645399	-2.15779	1.09396e-22	-1.97134	4.65387e-22	(R)-3-hydroxydecanoyl-ACP:CoA transacylase
hypothetical protein CDS	PA0731	58.63	61.09	63.16	59.59	59.1	64.76	54.22	40.1	55.74	36.97	37.75	-0.094266	0.593115	-0.360274	0.0673444	-0.103742	0.00142836	-0.388031	0.633676	hypothetical protein
hypothetical protein CDS	PA0732	73.18	63.2	63.55	83.92	75.11	74.47	98.77	76.76	86.15	185.89	190.05	0.113104	0.55072	0.294128	0.145009	1.41157	8.41663e-47	1.51717	3.29473e-18	hypothetical protein
16S rRNA pseudouridine(516) synthase CDS	PA0733	45.45	51.14	51.83	38.56	39.9	47.32	30.84	39.79	41.69	14.82	14.74	-0.326434	0.0591766	-0.45154	0.0436493	-1.02963	2.65776e-12	-1.20343	1.52129e-05	16S rRNA pseudouridine(516) synthase
hypothetical protein CDS	PA0734	110.96	106.68	109.43	108.31	96.73	104.1	67.03	98.23	106.31	33.04	28.69	-0.181482	0.263516	-0.320782	0.236245	-1.23182	9.33929e-20	-1.44656	5.42134e-06	hypothetical protein
hypothetical protein CDS	PA0735	33.52	42.83	33.97	45.77	46.48	41.74	29.96	34.03	27.66	26.63	28.97	0.176047	0.356642	-0.320633	0.170935	0.161257	0.00550862	-0.249607	0.494701	hypothetical protein
hypothetical protein CDS	PA0736	66.24	65.9	59.47	78.61	77.43	74.71	65.84	60.5	69.12	42.19	42.81	0.161071	0.31345	-0.0490326	0.828316	-0.305679	1.25546e-06	-0.527464	0.0833237	hypothetical protein
hypothetical protein CDS	PA0736a	83.47	53.03	45.69	157.46	202.84	210.76	263.2	109.66	205.43	497	447.78	1.38863	8.05236e-09	1.42287	1.28414e-06	1.59398	1.13549e-18	1.54928	1.10561e-08	hypothetical protein
hypothetical protein CDS	PA0737	12.22	7.51	8.49	18.31	28.04	23.3	42.32	14.53	23.78	27.87	35.3	1.06794	5.20551e-05	1.25709	0.000118571	0.555661	0.0042156	0.702933	0.11273	hypothetical protein
hypothetical protein CDS	PA0738	8.63	10.74	14.75	17.19	19.45	17.58	26.72	10.23	13.86	18.68	20.06	0.511138	0.0754978	0.424974	0.289472	0.512425	0.157709	0.462888	0.1617	hypothetical protein
transcriptional regulator CDS	PA0739	17.03	17.92	18.08	26.87	21.5	19.07	24.83	16.87	17.21	14.82	17.81	0.230326	0.253025	0.0644876	0.820583	0.0489381	0.347716	-0.0834945	0.852408	transcriptional regulator
sdsA1 CDS	PA0740	3.96	6.62	4.66	5.07	4.94	5.65	8.84	7.59	8.31	5.62	6.37	-0.0564121	0.863462	0.595741	0.0112886	-0.146996	0.0116597	0.288261	0.50623	SDS hydrolase SdsA1
hypothetical protein CDS	PA0741	17.32	25.28	18.05	19.27	17.71	20.7	29.77	30.71	27.51	29.6	32.76	-0.164003	0.503453	0.448447	0.0575573	0.388108	2.77337e-09	0.830144	0.0644536	hypothetical protein
hypothetical protein CDS	PA0742	29.28	30.32	27.38	27.55	23.61	24.97	64.97	55.2	49.24	89.67	88.44	-0.286834	0.090145	0.855096	3.71706e-06	0.95801	9.18589e-58	1.75039	3.9612e-07	hypothetical protein
NAD-dependent L-serine dehydrogenase CDS	PA0743	34.93	33.26	33.06	52.22	45	47.35	81.07	57.17	61.72	225.74	288.92	0.396567	0.0054437	0.868011	1.61696e-06	2.2421	1.91948e-79	2.58214	1.66649e-29	NAD-dependent L-serine dehydrogenase
enoyl-CoA hydratase CDS	PA0744	44.17	54.31	45.31	39.26	37.45	45.39	59.84	54.48	57.54	56.73	88.03	-0.324194	0.0529521	0.17796	0.381204	0.637897	3.1548e-08	0.959155	0.00478651	enoyl-CoA hydratase
enoyl-CoA hydratase CDS	PA0745	73.88	86.99	84.11	64.11	68.09	79.96	88.34	93.27	82.57	126.1	165.01	-0.295514	0.086276	0.0377448	0.880124	1.01688	2.75849e-14	1.25449	6.70596e-07	enoyl-CoA hydratase
acyl-CoA dehydrogenase CDS	PA0746	54.04	57.28	58.71	39.55	36.23	52.14	64.78	59.52	46.5	65.35	68.87	-0.491093	0.00696811	-0.065239	0.809335	0.537611	1.22499e-07	0.901789	0.0107854	acyl-CoA dehydrogenase
aldehyde dehydrogenase CDS	PA0747	47.42	44.46	57.85	60.2	43.3	59.17	66.92	42.2	48.79	101.97	114.95	0.00965377	0.97548	-0.0120373	0.968935	1.34871	9.48477e-17	1.31665	3.62641e-11	aldehyde dehydrogenase
hypothetical protein CDS	PA0749	54.98	62.17	59.21	66.86	62.82	66.9	63.07	47.74	60.94	27.88	33.23	0.0537697	0.762444	-0.117963	0.59546	-0.585711	2.56323e-09	-0.78129	0.00276878	hypothetical protein
ung CDS	PA0750	70.14	86.29	77.57	134.24	131.5	108.25	96.7	65.18	67.75	58.77	60.85	0.557575	0.000302553	-0.106229	0.684248	-0.0379371	9.33854e-08	-0.583779	0.873408	uracil-DNA glycosylase
hypothetical protein CDS	PA0751	17.26	24	23.02	28.91	22.43	26.34	33.05	30.43	37.02	41.56	46.08	0.163122	0.444455	0.55169	0.00581733	0.69108	3.35033e-13	0.893767	0.000188467	hypothetical protein
hypothetical protein CDS	PA0752	9.02	9.98	11.01	13.19	11.58	13.44	21.77	33.44	20.02	37.43	48.79	0.234805	0.202055	1.1937	1.72801e-06	1.04744	6.10922e-37	1.8228	0.000235287	hypothetical protein
hypothetical protein CDS	PA0753	6.86	9.46	12.69	11.53	12.13	15.56	27.13	34.34	21.98	38.3	36.19	0.30051	0.333302	1.35831	6.3283e-07	0.701643	6.60797e-19	1.53483	0.00763108	hypothetical protein
hypothetical protein CDS	PA0754	12.45	17.54	15.19	21.24	23.86	34.03	52.55	51.03	36.03	78.09	107.22	0.660584	0.00404197	1.48917	2.15025e-12	1.2782	2.94947e-20	1.92916	1.26629e-07	hypothetical protein
opdH CDS	PA0755	12.9	11.32	17.97	15.85	21.59	33.2	33.64	31.86	36.54	40.8	45.16	0.569038	0.0583453	1.14357	5.2573e-08	0.64052	0.00906847	0.936358	0.000357212	cis-aconitate porin OpdH
two-component response regulator CDS	PA0756	27.85	41.67	39.81	41.86	34.94	38.41	25.23	27.15	24.32	10.26	11.7	-0.0225743	0.937586	-0.55257	0.0145863	-0.904962	8.01703e-20	-1.34906	5.76635e-05	two-component response regulator
two-component sensor CDS	PA0757	26.8	37.94	33.37	33.82	28.78	38.52	17.76	23.92	26.33	9.8	8.86	-0.0536396	0.83984	-0.565959	0.0184906	-0.966604	9.70496e-21	-1.46038	0.000105059	two-component sensor
hypothetical protein CDS	PA0758	84.57	102.58	95.02	85	83.95	99.09	65.87	83.35	72.9	26.4	28.01	-0.16837	0.333302	-0.395641	0.0679744	-1.13291	4.86983e-23	-1.3446	1.70773e-07	hypothetical protein
hypothetical protein CDS	PA0759	155.37	169.02	145.85	173.65	176.03	159.68	162.42	155.74	160.67	90.58	114.11	0.0140924	0.948138	-0.048443	0.82575	-0.331756	0.00196073	-0.420287	0.0841605	hypothetical protein
hypothetical protein CDS	PA0760	151.89	248.97	233.92	242.96	213.62	261.36	240.64	183.69	235.33	91.88	129.63	0.0762253	0.788949	-0.0201703	0.950229	-0.667343	2.19165e-06	-0.807183	0.00206198	hypothetical protein
nadB CDS	PA0761	175.61	191.23	179.33	191.54	175.41	180.87	226.19	187.47	219.06	178.85	181.96	-0.0968492	0.474827	0.129288	0.498646	0.0857404	0.0116611	0.201625	0.626831	L-aspartate oxidase
algU CDS	PA0762	377.97	353.33	300.37	464.91	500.06	558.65	649.95	459.1	711.3	808.57	688.55	0.441532	0.0118816	0.70316	0.000537036	0.613936	2.26292e-08	0.701197	0.00350594	RNA polymerase sigma factor AlgU
mucA CDS	PA0763	205.1	234.2	206.58	344.09	376.05	417.3	504.24	343.06	388.52	665.85	790.03	0.695535	1.26765e-06	0.827604	2.17585e-06	1.12853	7.70247e-16	1.20843	5.22393e-09	sigma factor AlgU negative regulator MucA
mucB CDS	PA0764	140.37	179.28	168.18	216.38	217.57	257.84	257.49	245.82	271.93	193.39	213.26	0.392585	0.0145013	0.580806	0.000440204	-0.0385603	0.553555	0.0434066	0.842693	sigma factor AlgU regulator MucB
mucC CDS	PA0765	343.99	318.39	294.3	406.46	402.69	408.34	288.62	291.49	367.45	159.86	163.79	0.236932	0.131444	-0.0905351	0.719954	-0.652093	2.54406e-21	-0.99845	0.000825886	positive regulator for alginate biosynthesis MucC
mucD CDS	PA0766	308.42	312.66	299.69	452.83	451.92	421.27	261.43	256.5	276.19	161.78	197.61	0.415108	0.000716361	-0.284161	0.1011	-0.250645	1.37181e-14	-0.854453	0.188268	serine protease MucD
lepA CDS	PA0767	292.14	362.66	374.78	278.59	299.05	329.61	254.55	340.62	324.75	67.14	66	-0.269826	0.118838	-0.21787	0.389381	-1.8848	1.57473e-46	-1.90938	1.63639e-18	elongation factor 4
lepB CDS	PA0768	280.44	286.88	331.09	272.18	299.66	299.49	242.24	269.81	368.09	136.51	126.92	-0.139203	0.442842	-0.101771	0.719752	-0.839793	5.01589e-11	-0.936737	0.000230907	signal peptidase I
hypothetical protein CDS	PA0769	318.7	298.36	385.17	316.42	239.08	340.63	365.91	386.46	444.3	455.4	400.34	-0.25708	0.217899	0.173643	0.471172	0.40217	7.94485e-07	0.635914	0.0402716	hypothetical protein
rnc CDS	PA0770	157.85	188.38	191.27	147.73	143.92	179.42	190.97	198.97	228.8	129.16	105.54	-0.280086	0.103884	0.126566	0.581266	-0.503847	0.383687	-0.280363	0.0120523	ribonuclease III
era CDS	PA0771	137.8	157.33	176.75	119.51	130.85	136.93	121.23	150.38	175.27	67.36	79.7	-0.369825	0.0253959	-0.142665	0.604337	-0.709108	0.000283584	-0.639089	0.00214146	GTPase Era
recO CDS	PA0772	60.23	83.92	85.42	60.41	66.68	65.94	57.19	74.71	75.55	26.83	28.94	-0.329781	0.0889372	-0.201148	0.465958	-0.999963	7.0546e-10	-0.972118	1.18082e-05	DNA repair protein RecO
pdxJ CDS	PA0773	90.85	128.43	109.87	118.54	111.9	115.12	82.95	75.71	104.15	61.55	61.34	-0.026634	0.911958	-0.3861	0.0770167	-0.199491	3.15478e-08	-0.579166	0.349683	pyridoxine 5'-phosphate synthase
tRNA (mo5U34)-methyltransferase CDS	PA0774	38.98	64.08	62.81	56.02	50.5	58	60.75	51.08	49.62	19.29	18.09	-0.101915	0.711855	-0.105655	0.720463	-1.20305	9.99198e-21	-1.21767	7.22232e-11	tRNA (mo5U34)-methyltransferase
tRNA (cmo5U34)-methyltransferase CDS	PA0775	41.5	65.4	57.88	58.43	79.24	68.1	84.83	77.67	63.84	15.35	17.04	0.216914	0.393325	0.37355	0.127496	-1.89094	3.45811e-20	-1.74885	1.47057e-19	tRNA (cmo5U34)-methyltransferase
hypothetical protein CDS	PA0776	13.13	8.46	10.81	18.49	15.76	13.53	17.07	6.96	13.34	65.44	75.81	0.411931	0.115775	0.0896707	0.828467	2.7791	1.5605e-45	2.4689	2.0274e-23	hypothetical protein
hypothetical protein CDS	PA0777	37.09	37.12	37.46	35.98	31.5	34.03	29.54	25.93	34.43	6.86	6.33	-0.236063	0.126436	-0.383085	0.0554657	-1.84971	6.18875e-32	-2.05675	2.04086e-16	hypothetical protein
icp CDS	PA0778	100.76	109.74	92.1	140.73	129.32	124.72	82.7	71.32	63.38	27.59	31.88	0.272867	0.0762637	-0.536992	0.00600072	-0.965534	1.37343e-37	-1.60682	4.39384e-06	inhibitor of cysteine peptidase
ATP-dependent protease CDS	PA0779	149.33	105.12	100.12	310.28	303.28	205.7	195.32	84.96	57.71	86.86	76.66	1.01212	5.50347e-06	-0.132828	0.835191	-0.118958	1.09316e-14	-1.05137	0.852374	ATP-dependent protease
pruR CDS	PA0780	49.32	58.12	48.44	89.35	74.48	73.87	58.24	43.22	55.07	179.37	176.58	0.489944	0.000784491	-0.0746007	0.761596	2.06983	3.91409e-33	1.55023	1.36848e-33	proline utilization regulator
hypothetical protein CDS	PA0781	5.3	6.09	5.11	5.77	6.69	5.7	9.25	6.72	6.93	455.28	488.43	0.0381221	0.893958	0.375765	0.101093	6.2111	0	6.46382	3.91837e-260	hypothetical protein
putA CDS	PA0782	26.31	45.74	39.26	38.67	32.37	43.8	53.67	36.8	56.33	57.3	56.59	-0.0483205	0.879225	0.305071	0.26053	0.531754	3.84985e-09	0.694149	0.00925085	bifunctional proline dehydrogenase/pyrroline-5-carboxylate dehydrogenase
putP CDS	PA0783	115.91	129.12	151.08	90.01	90.34	98.07	240.96	255.27	217.75	98.28	103.91	-0.589078	7.53777e-05	0.75587	5.02427e-05	-0.925157	0.00119536	-0.00143893	6.75083e-07	sodium/proline symporter PutP
transcriptional regulator CDS	PA0784	147.35	124.58	124.64	150.36	132.16	130.51	160.74	143.49	151.38	230.63	247.01	-0.0480639	0.834361	0.114957	0.619542	0.955929	8.84397e-22	1.04485	1.68628e-09	transcriptional regulator
azoR1 CDS	PA0785	10.57	8.35	9.58	15.68	11.11	9.86	17.82	10.19	10.91	15.71	15.22	0.232062	0.41041	0.333401	0.281602	0.567373	0.0072146	0.661918	0.0360593	FMN-dependent NADH-azoreductase AzoR
transporter CDS	PA0786	7.72	9.92	10.43	13.9	7.58	9.3	22.17	8.77	9.62	12.61	9.66	0.0261933	0.953841	0.391099	0.329229	0.0550811	0.241211	0.427014	0.90028	transporter
hypothetical protein CDS	PA0787	20.89	29.86	25.14	24.86	20.11	26.59	36.79	30	31.9	28.75	29.36	-0.176401	0.419018	0.294474	0.173331	0.131822	0.000297318	0.455159	0.49483	hypothetical protein
hypothetical protein CDS	PA0788	14.29	13.65	13.67	25.91	17.87	21.82	40.12	18	25.84	100.06	109.33	0.525394	0.00131759	0.862366	0.000561205	2.19549	7.67211e-68	2.46647	4.52761e-17	hypothetical protein
hypothetical protein CDS	PA0788a	167.22	124.94	123.25	197.1	148.53	143.11	166.76	114.92	164.52	299.31	178.99	0.113267	0.685558	0.00927603	0.977754	0.987131	0.000262779	0.829332	0.000109569	hypothetical protein
amino acid permease CDS	PA0789	157.21	205.55	223.88	115.52	130.65	158.85	414.93	423.93	372.88	24.8	32.42	-0.596012	0.00232813	0.946103	3.64271e-07	-3.48033	1.44758e-25	-2.33096	5.51737e-70	amino acid permease
hypothetical protein CDS	PA0790	7.09	12.12	9.66	8.83	6.4	10.6	12.82	11.76	12.97	8.97	8.37	-0.237768	0.43586	0.293773	0.288577	-0.219151	0.266641	0.129826	0.35672	hypothetical protein
transcriptional regulator CDS	PA0791	32.52	33.44	32.01	54.78	38.45	40.9	50.38	30.32	32.6	84.95	99.35	0.330227	0.0709434	0.116065	0.686711	1.58746	6.8116e-16	1.41572	2.15145e-12	transcriptional regulator
prpD CDS	PA0792	59.73	45.03	36.94	67.38	64.14	59.01	60.51	69.31	42.01	186.17	205.63	0.297612	0.213907	0.192876	0.578103	2.03908	2.2814e-56	2.00728	1.17038e-16	2-methylcitrate dehydratase
hypothetical protein CDS	PA0793	24.52	32.92	29.48	28.25	28.02	27.07	93.48	172.51	84.73	24.21	25.36	-0.153166	0.415304	1.81702	1.92583e-11	-1.90803	0.461287	-0.437471	1.86708e-09	hypothetical protein
aconitate hydratase CDS	PA0794	24.26	31.49	30.62	29.13	24.71	26.8	165.65	187.42	110.74	25.05	24.68	-0.194427	0.245442	2.24198	1.04203e-24	-2.30159	0.180969	-0.543106	4.28281e-20	aconitate hydratase
prpC CDS	PA0795	89.05	114.97	100.79	74.61	91.95	81.4	599.49	550.23	396.32	132.34	176.36	-0.375565	0.0363808	2.18253	5.7964e-30	-1.41348	8.23086e-11	0.190123	1.78373e-09	methylcitrate synthase
prpB CDS	PA0796	92.71	119.15	88.02	53.56	85.6	86.7	286.09	257.68	251.86	59.07	56.78	-0.459305	0.0662857	1.29603	1.01053e-14	-1.87363	0.638727	-0.696051	1.95209e-30	2-methylisocitrate lyase
transcriptional regulator CDS	PA0797	73.35	78.81	67.98	56.96	82.77	68.95	135.56	102.27	111.86	26.4	28.73	-0.161024	0.514711	0.569879	0.00114127	-1.75024	2.22899e-07	-1.22193	4.25431e-22	transcriptional regulator
pmtA CDS	PA0798	17.23	21.58	18.02	37.32	22.46	30.86	24.8	18.83	26.65	60.39	56.2	0.529552	0.0128306	0.2144	0.389224	1.61484	9.78723e-11	1.26981	2.29729e-16	phospholipid methyltransferase
helicase CDS	PA0799	41.01	54.28	46.18	42.64	42.01	46.14	31.39	36.51	36.14	24.04	26.81	-0.204799	0.227076	-0.494496	0.0137072	-0.145623	0.000109836	-0.424049	0.508233	helicase
hypothetical protein CDS	PA0800	48.82	90.24	72.48	85.62	83.09	80.42	66.22	47.11	71.61	21.51	22.57	0.133484	0.63129	-0.257264	0.37859	-1.15228	4.59123e-30	-1.56068	1.21753e-07	hypothetical protein
hypothetical protein CDS	PA0801	87.65	116.36	114.58	113.09	102.11	107.62	88.62	78.25	96.9	57.73	52.95	-0.0782162	0.698206	-0.33875	0.0860701	-0.355038	6.53753e-10	-0.629676	0.0477792	hypothetical protein
hypothetical protein CDS	PA0802	96.69	120.33	120.35	120.02	105.38	113.43	96.24	87.53	82.96	86.32	67.04	-0.0928203	0.629807	-0.401065	0.041216	0.0935553	0.078804	-0.167345	0.683142	hypothetical protein
hypothetical protein CDS	PA0803	70.66	74.31	81.78	89.77	76.87	79.81	86.98	69.1	79.1	92.87	99.74	0.0155403	0.94591	-0.0277314	0.91406	0.604482	0.000102678	0.529863	0.000645515	hypothetical protein
oxidoreductase CDS	PA0804	142.36	133.69	125.54	214.11	163.3	213.82	167.05	133.24	174.75	125.02	152.37	0.433423	0.00736606	0.153391	0.483074	0.121208	0.149713	-0.171867	0.560832	oxidoreductase
hypothetical protein CDS	PA0805	2428.69	1856	1938.51	1496.49	1599.21	1729.78	2751.77	2711.78	4560.27	3119.78	3130.11	-0.451257	0.0165197	0.568924	0.0301383	0.209552	5.49756e-22	0.669513	0.441357	hypothetical protein
hypothetical protein CDS	PA0806	19.25	24.47	22.36	35.19	29.95	27.96	26.42	16.79	27.91	51.43	54.34	0.373905	0.0602358	0.0182812	0.957315	1.45801	2.03389e-10	1.08615	3.0909e-10	hypothetical protein
ampDh3 CDS	PA0807	41.36	29.64	26.65	52.2	52.24	61.2	48.51	40.58	48.48	238.91	300.2	0.609723	0.00578576	0.38796	0.127175	2.8424	5.92048e-62	2.59254	1.67328e-55	protein AmpDh3
hypothetical protein CDS	PA0808	29.56	32.27	29.24	50.93	39.39	49.83	50.7	34.78	44.62	100.53	101.46	0.49472	0.00301725	0.412768	0.0516955	1.52275	4.36273e-22	1.40939	8.66619e-16	hypothetical protein
divalent metal cation transporter MntH CDS	PA0809	9.49	13.03	10.08	16.74	15.66	13.63	14.87	12.95	11.63	38.53	45.08	0.380644	0.052701	0.194387	0.455539	1.95758	1.75501e-29	1.79929	6.09442e-24	divalent metal cation transporter MntH
haloacid dehalogenase CDS	PA0810	28.34	32.74	27.91	34.24	24.79	27.49	37.6	25.31	30.9	53.46	55.96	-0.141685	0.499979	-0.00978004	0.972487	1.11526	7.71177e-15	1.18253	1.17535e-08	haloacid dehalogenase
major facilitator superfamily transporter CDS	PA0811	20.31	21.28	21.77	26.91	20.18	23.36	27.68	20.17	26.15	49.91	55.46	0.0434183	0.847879	0.134149	0.565578	1.39849	3.29872e-24	1.40748	2.60129e-14	major facilitator superfamily transporter
hypothetical protein CDS	PA0812	9.3	8.38	8.45	12.4	10	11.39	14.73	9.97	12.15	33.46	35.14	0.250837	0.203167	0.390363	0.0899489	1.78295	3.96789e-41	1.85834	2.79615e-20	hypothetical protein
hypothetical protein CDS	PA0813	7.65	10.04	7.85	12.34	11.46	10.25	14.01	9.48	11.73	39.89	46.03	0.29948	0.143295	0.365824	0.127496	2.16624	3.74332e-48	2.17981	4.05613e-28	hypothetical protein
hypothetical protein CDS	PA0814	5.43	8.1	6.17	13.32	7.52	7.09	11.3	8.85	8.49	31.88	34.43	0.342835	0.311553	0.433657	0.163408	2.07604	1.40291e-16	2.11308	8.45505e-20	hypothetical protein
transcriptional regulator CDS	PA0815	59.89	62.11	56.85	93.91	75.19	64.28	82.18	48.13	70.81	175.54	198.18	0.265639	0.162802	0.0745755	0.792421	1.78094	2.5521e-21	1.57177	5.51717e-17	transcriptional regulator
transcriptional regulator CDS	PA0816	16.38	22.43	18.59	27.34	22.36	24.84	28.04	17.42	18.73	38.14	43.54	0.264124	0.163452	0.0739431	0.812049	1.23693	6.16641e-12	1.0853	3.44529e-08	transcriptional regulator
ring-cleaving dioxygenase CDS	PA0817	33.06	24.07	28.62	43.31	32.71	29.4	30.18	24.92	32.37	25.97	27.95	0.173739	0.520996	-0.05555	0.856067	0.196934	0.62289	-0.0604025	0.388625	ring-cleaving dioxygenase
hypothetical protein CDS	PA0818	32.16	30.21	23.92	28.97	28.52	30.23	33.22	26.02	33.86	22.03	28.06	-0.0727222	0.808814	0.0245001	0.942487	0.0043328	0.845173	0.00900833	0.987988	hypothetical protein
hypothetical protein CDS	PA0819	14.11	16.32	17.77	25.21	16.44	20.09	17.71	14.7	18.44	16.01	17.76	0.229508	0.402925	-0.00249261	0.993713	0.30156	0.985799	0.0465918	0.270483	hypothetical protein
hypothetical protein CDS	PA0820	325.6	260.82	253.97	292.69	294.91	266.22	262.91	202.47	344.35	290.27	303.24	-0.0801951	0.739477	-0.138722	0.640321	0.446834	0.00658351	0.273504	0.054057	hypothetical protein
hypothetical protein CDS	PA0821	218.76	171.03	159.79	205.66	202.1	193.38	199.95	149.1	206.53	175.86	148.08	0.0206585	0.942967	-0.0725166	0.801884	0.121156	0.800357	-0.0288722	0.568268	hypothetical protein
hypothetical protein CDS	PA0823	227.57	179.17	200.85	212.35	175.22	193.22	221.79	154.8	230.85	135.76	113.55	-0.16874	0.403831	-0.0892684	0.753474	-0.378145	0.0146977	-0.406791	0.0867527	hypothetical protein
hypothetical protein CDS	PA0824	47.12	53.15	53.64	61.15	49.94	47.9	59.37	48.74	54.23	30.82	28.97	-0.0562347	0.802373	-0.00286012	0.991285	-0.540156	0.00068252	-0.538408	0.00430742	hypothetical protein
hypothetical protein CDS	PA0825	26.56	26.51	21.17	29.2	26.29	22.44	33.33	22.06	26.9	29.55	23.91	-0.0320983	0.921004	0.0579097	0.855066	0.277156	0.152777	0.31471	0.277306	hypothetical protein
hypothetical protein CDS	PA0826	53.59	36.16	40.2	45.17	46.37	49.18	78.01	51.15	71.93	87.27	75.26	0.00578435	0.986944	0.508568	0.0426816	0.590965	1.80182e-13	0.887587	0.0045874	hypothetical protein
hypothetical protein CDS	PA0827	42.36	37.45	39.05	52.79	50.17	45.47	34.55	31.02	40.83	24.27	25.79	0.207678	0.240532	-0.235802	0.291946	-0.191426	5.96138e-07	-0.625127	0.369711	hypothetical protein
transcriptional regulator CDS	PA0828	12.69	14.63	14.39	17.09	13.52	15.19	17.18	11.32	15.4	14.1	15.27	0.02711	0.924112	-0.0132408	0.965921	0.318249	0.25891	0.229494	0.188873	transcriptional regulator
hydrolase CDS	PA0829	11.37	12.63	13.15	11.47	10.36	14.61	14.79	9.33	13.93	15.78	16.94	-0.123653	0.631054	-0.0514749	0.864937	0.678704	0.000421377	0.659648	0.00327035	hydrolase
hypothetical protein CDS	PA0830	50.32	56.58	78.43	48.31	52.38	51.71	49.56	37.02	79.08	71.01	51.33	-0.358769	0.0979915	-0.232595	0.500533	0.455295	0.00272783	0.362741	0.137427	hypothetical protein
oruR CDS	PA0831	46.72	55.86	53.17	69.8	58.81	65.8	75.32	54.35	62.98	38.49	37.08	0.211607	0.152714	0.218679	0.293057	-0.445833	4.61118e-05	-0.474824	0.0169159	ornithine utilization transcriptional regulator OruR
hypothetical protein CDS	PA0832	100.45	112.39	117.4	105.2	107.05	99.54	114.58	108.4	108.6	61.23	66.24	-0.178133	0.256719	-0.0674069	0.76477	-0.483945	0.00104028	-0.431198	0.00590888	hypothetical protein
hypothetical protein CDS	PA0833	205.37	165.77	153.81	217.92	232.3	222.35	295.79	291.59	330.44	301.59	281.55	0.241057	0.23612	0.700494	0.000338225	0.235096	1.8828e-07	0.499901	0.195317	hypothetical protein
acyltransferase CDS	PA0834	63.79	91.8	77.77	43.18	47.53	48.17	49.16	62.9	54.16	24.92	20.89	-0.807906	8.68229e-07	-0.52823	0.0196022	-0.966165	4.32252e-06	-0.779689	2.11455e-05	acyltransferase
pta CDS	PA0835	158.44	165.28	155.39	80.09	77.71	76.46	91.64	85.78	79.17	83.59	75.65	-1.11341	5.76343e-27	-0.954353	4.53913e-10	0.201715	0.0107177	0.310557	0.279645	phosphate acetyltransferase
ackA CDS	PA0836	95.45	93.66	88.49	67.59	68.29	58.87	94.87	76.13	68.97	91.79	84.8	-0.596301	2.02936e-05	-0.282607	0.180072	0.449949	1.37253e-07	0.705186	0.0218962	acetate kinase
slyD CDS	PA0837	886.99	927.62	950.53	920.07	803.07	1032.82	704.12	686.49	1093.87	305.82	260.01	-0.106023	0.551236	-0.225746	0.387065	-1.22258	4.95539e-23	-1.46081	3.45637e-07	peptidyl-prolyl cis-trans isomerase SlyD
glutathione peroxidase CDS	PA0838	284.82	300.59	275.24	277.4	257.09	285.68	321.69	243.43	351.99	514.54	548.8	-0.169139	0.226795	0.00629047	0.980605	1.10397	1.9272e-29	1.14025	4.15545e-09	glutathione peroxidase
transcriptional regulator CDS	PA0839	49.05	58.23	51.2	42.22	40.1	47.77	42.17	47.3	56.54	39.07	19.27	-0.372591	0.0207854	-0.183943	0.454658	-0.425133	0.277411	-0.374779	0.169698	transcriptional regulator
oxidoreductase CDS	PA0840	63.14	75.73	51.75	42.96	39.84	57.06	59.48	51.07	57.21	32.11	37.25	-0.514922	0.015672	-0.253652	0.263032	-0.375661	0.434248	-0.21318	0.0385764	oxidoreductase
hypothetical protein CDS	PA0841	34.34	37.32	40.34	38.87	35.03	36	58.17	50.45	51.62	24.64	28.33	-0.127079	0.453769	0.427951	0.016425	-0.697157	0.177668	-0.313161	0.000128721	hypothetical protein
glycosyl transferase family protein CDS	PA0842	7.9	10.92	9.03	8.29	9.01	9.65	14.68	16.24	15.56	11.01	14.15	-0.134862	0.587628	0.645786	0.00233308	9.61e-05	0.000135633	0.517464	0.999637	glycosyl transferase family protein
plcR CDS	PA0843	4.75	4.43	3.99	9.03	10.29	12.13	15.67	12.98	15.15	14.5	19.27	1.04346	9.29149e-06	1.55666	2.09293e-12	0.516947	4.91163e-05	0.807265	0.0277655	phospholipase C accessory protein PlcR
plcH CDS	PA0844	5.39	5.27	5.63	7.74	6.39	8.72	9.47	6.1	8.73	8.78	10.24	0.364778	0.0618218	0.470543	0.0364752	0.546197	0.000983951	0.556171	0.014998	hemolytic phospholipase C
neutral ceramidase CDS	PA0845	30.74	32.8	41.14	18.69	20.63	27.08	18.75	25.75	35.56	15.95	14.68	-0.711106	0.00040609	-0.432073	0.131171	-0.491784	0.194215	-0.434635	0.0861637	neutral ceramidase
sulfate transporter CysZ CDS	PA0846	141.78	140.74	129.53	143.69	155.49	145.19	109.95	110.01	113.95	57.65	67.69	0.00792271	0.973602	-0.370543	0.0382894	-0.519331	9.04129e-12	-0.860023	0.0051138	sulfate transporter CysZ
hypothetical protein CDS	PA0847	24.58	19.05	19.37	31.12	24.21	27.59	27.92	27.65	29.55	39.46	37.83	0.271258	0.180557	0.34129	0.123012	0.746076	2.40044e-09	0.747153	1.35657e-05	hypothetical protein
alkyl hydroperoxide reductase CDS	PA0848	40.28	32.06	27.74	53.63	56.74	43.5	48.38	27.95	27.41	23.26	29.79	0.48283	0.0308622	-0.0397935	0.917807	-0.0582912	0.000470934	-0.474465	0.850444	alkyl hydroperoxide reductase
trxB2 CDS	PA0849	55.03	50.54	45.07	78.76	61.44	68.58	65.13	40.01	47.35	86.31	78.45	0.348387	0.0411437	-0.0709747	0.808286	1.00632	8.82739e-05	0.644713	1.75768e-06	thioredoxin reductase
hypothetical protein CDS	PA0850	46.68	66.96	54.08	53.62	50.9	61.64	35.56	35.57	50.6	26.81	32.86	-0.107225	0.657227	-0.512924	0.0327699	-0.131925	0.000561047	-0.564354	0.627686	hypothetical protein
hypothetical protein CDS	PA0851	120.59	150.28	139.88	132.76	128.14	150.57	91.95	108.31	129.16	49.63	51.99	-0.09421	0.617588	-0.375012	0.0903847	-0.799846	1.04886e-18	-1.11506	0.000238756	hypothetical protein
cbpD CDS	PA0852	61.3	54.51	48.92	120.14	94.41	92.56	57.57	46.98	46.39	1368.79	1458.56	0.756422	3.56408e-06	-0.202782	0.378178	5.08699	2.82678e-217	4.15005	4.04765e-209	chitin-binding protein CbpD
oxidoreductase CDS	PA0853	35.02	36.79	32.91	57.05	49.98	48.04	58.82	57.1	44.69	123.64	120.8	0.44782	0.00287896	0.524439	0.0131866	1.48027	8.65206e-34	1.56956	1.65161e-13	oxidoreductase
fumC2 CDS	PA0854	48.44	47.79	40.18	63.76	68.34	71.91	92.95	80.91	58.16	121.63	153.92	0.462116	0.00440052	0.659579	0.00396485	1.12491	2.66731e-17	1.34327	2.01865e-06	fumarate hydratase
hypothetical protein CDS	PA0855	65.35	71.17	72.66	111.96	110.83	90.31	98.67	80.9	91.9	79.59	81.75	0.465625	0.00232364	0.289477	0.0985555	0.145136	0.515943	-0.0399013	0.412782	hypothetical protein
hypothetical protein CDS	PA0856	694.05	658.1	617.85	693.37	822.85	760.92	527.83	638.51	575.32	170.65	163.07	0.105342	0.609906	-0.240629	0.285934	-1.48534	3.47225e-40	-1.78795	4.8775e-14	hypothetical protein
bolA CDS	PA0857	444.76	563.88	457.61	539.18	614.45	556.55	371.51	447.58	432.73	139.87	137.28	0.121891	0.540517	-0.285292	0.198188	-1.27758	2.93374e-36	-1.64507	1.61091e-10	morphogene protein BolA
hypothetical protein CDS	PA0858	149.82	151.07	173.29	155.58	154.2	157.59	184.76	169.15	173.22	92.25	95.49	-0.119771	0.469289	0.0735834	0.741319	-0.592733	5.23005e-05	-0.479394	0.000277241	hypothetical protein
hypothetical protein CDS	PA0859	58.67	71.6	67.43	73.45	61.16	68.9	99.97	74.53	81.75	87.49	83.75	-0.0596278	0.763191	0.285599	0.155718	0.315002	1.25437e-06	0.551384	0.0926705	hypothetical protein
ABC transporter ATP-binding protein/permease CDS	PA0860	36.76	44.47	45.89	45.89	36.93	45.03	40.75	35.93	43.11	34.78	37.57	-0.0921854	0.640046	-0.158751	0.452436	0.16644	0.786116	0.0508789	0.369394	ABC transporter ATP-binding protein/permease
hypothetical protein CDS	PA0861	99.99	73.27	73.3	117.32	84.74	97.04	113.45	82.38	102.94	223.38	214.45	0.154161	0.532508	0.178144	0.504297	1.44172	4.32878e-26	1.40757	1.38456e-17	hypothetical protein
hypothetical protein CDS	PA0862	152.44	142.47	143.84	164.48	149.83	146.09	157.68	125.23	136.03	196.88	237.35	-0.034997	0.859345	-0.146546	0.483479	0.942032	2.90447e-09	0.824631	1.14497e-07	hypothetical protein
oxidoreductase CDS	PA0863	29.9	38.8	32.33	29.41	30.41	33.15	34.34	34.96	33.51	28.39	29.53	-0.209753	0.258615	-0.043616	0.865142	0.0612008	0.2612	0.160684	0.774769	oxidoreductase
transcriptional regulator CDS	PA0864	17.24	19.6	26.12	22.76	19.49	19.98	17.79	19.81	16.3	10.64	12.95	-0.113419	0.669929	-0.278495	0.311258	-0.302824	0.00281703	-0.440027	0.224781	transcriptional regulator
hpd CDS	PA0865	17.07	18.55	19.73	72.46	104.3	70.4	77.8	30.26	29.33	32.91	31.47	1.933	9.48478e-25	1.10487	0.000347842	-0.167145	3.00102e-07	-0.783871	0.663963	4-hydroxyphenylpyruvate dioxygenase
aroP2 CDS	PA0866	10.47	11.31	11.69	18.94	20.05	22.59	23.12	15.5	17.61	22.19	17.75	0.750323	1.56965e-06	0.640306	0.00142227	0.404644	0.201696	0.295784	0.0697791	aromatic amino acid transporter AroP
mliC CDS	PA0867	757.07	649.98	584.06	1211.9	1008.51	933.55	480.49	348.13	515.76	396.65	359.86	0.530379	0.00250651	-0.633671	0.00217414	0.0714388	6.56688e-19	-0.959861	0.74968	lysozyme inhibitor
peptidyl-tRNA hydrolase CDS	PA0868	94.9	121.25	109.67	103.7	94.56	111.76	103.64	70.63	108.46	69.27	74.3	-0.166989	0.345434	-0.279551	0.227669	-0.0734225	0.0767849	-0.251992	0.761425	peptidyl-tRNA hydrolase
pbpG CDS	PA0869	131.39	130.14	133.91	147.89	134.61	131.76	139.65	102.88	132.37	170.34	150.2	-0.0367414	0.840368	-0.158793	0.44595	0.6691	5.68593e-05	0.516915	0.00022154	D-alanyl-D-alanine endopeptidase
phhC CDS	PA0870	73.04	75.1	66.98	85.16	72.24	77.24	88.27	74.54	68.92	78.5	81.32	0.0191429	0.926804	0.0278846	0.915455	0.356078	0.0072885	0.362886	0.0558565	aromatic amino acid aminotransferase
phhB CDS	PA0871	133.22	110.1	97.09	132.75	132.62	122.73	112.01	108.85	127.95	109.24	109.55	0.0788285	0.758384	-0.0448028	0.876174	0.217886	0.836293	0.050675	0.262967	pterin-4-alpha-carbinolamine dehydratase
phhA CDS	PA0872	65.35	48.83	41.51	68.93	67.37	66.63	70.84	38.47	48.96	139.63	134.19	0.256761	0.284322	-0.0712504	0.83967	1.67848	2.96515e-29	1.39063	1.46812e-13	phenylalanine 4-monooxygenase
phhR CDS	PA0873	25.08	26.64	24.37	29.08	24.56	28.36	35.56	24.36	33.3	24.44	32.81	0.00269184	0.990637	0.200134	0.366315	0.197211	0.0411638	0.278204	0.39966	transcriptional regulator PhhR
hypothetical protein CDS	PA0874	25.29	24.75	32.25	24.63	20.29	31	43.13	25.62	33.66	27.2	24.07	-0.20561	0.466698	0.213304	0.48474	-0.0899555	0.246256	0.193443	0.755556	hypothetical protein
hypothetical protein CDS	PA0875	8.32	7.71	7.97	10.53	7.89	8.14	15.64	10.49	13.03	14.72	18.11	0.0345061	0.896194	0.59627	0.00298967	0.642247	6.5242e-12	1.007	0.00228326	hypothetical protein
transcriptional regulator CDS	PA0876	101.27	111.83	120.87	95.55	93.7	102.77	123.14	97.98	120.12	52.05	49.67	-0.286966	0.0495095	-0.0491386	0.827053	-0.842049	9.79741e-08	-0.722856	6.99067e-07	transcriptional regulator
transcriptional regulator CDS	PA0877	27.42	32.63	31.17	25.43	25.79	26.92	29.95	26.43	26.14	17.01	19.64	-0.312969	0.0495095	-0.21457	0.306151	-0.274569	0.150153	-0.219136	0.18093	transcriptional regulator
hypothetical protein CDS	PA0878	3.7	3.99	5.67	4.89	4.6	4.33	6.19	4.53	4.62	4.56	3.92	-0.0509504	0.896165	0.106607	0.778854	0.050781	0.581954	0.174481	0.877882	hypothetical protein
acyl-CoA dehydrogenase CDS	PA0879	4.69	4.15	6.02	6.14	5	6.15	7.93	4.71	5.34	6.6	7.61	0.101969	0.748264	0.167419	0.629761	0.557893	0.00721413	0.609256	0.037452	acyl-CoA dehydrogenase
ring-cleaving dioxygenase CDS	PA0880	1.77	1.28	1.59	2.53	2.56	1.52	4.35	3.74	1.42	1.71	4.82	0.288073	0.560906	0.769223	0.114081	0.319473	0.153892	0.901673	0.576776	ring-cleaving dioxygenase
hypothetical protein CDS	PA0881	1.91	2.13	1.27	2.26	1.86	1.93	3.11	2.44	1.56	2.93	2.27	0.0749255	0.8598	0.305697	0.449734	0.433712	0.0349294	0.721178	0.222855	hypothetical protein
hypothetical protein CDS	PA0882	3.73	6.31	5.41	5.1	4.61	5.76	5.84	5.77	7.1	4.72	6.37	-0.0840813	0.80555	0.19576	0.542375	0.134709	0.127153	0.257468	0.636326	hypothetical protein
acyl-CoA lyase subunit beta CDS	PA0883	2.62	3.19	2.98	2.05	3.01	3.41	4.99	2.38	3.74	3.29	4.19	-0.121144	0.769806	0.22999	0.563106	0.33132	0.0609317	0.560376	0.359204	acyl-CoA lyase subunit beta
C4-dicarboxylate-binding protein CDS	PA0884	7.55	10.91	8.33	13.83	9.43	10.77	14.41	7.94	10.53	14.81	14.23	0.225935	0.366349	0.196763	0.537443	0.718019	0.000982796	0.667174	0.0037995	C4-dicarboxylate-binding protein
C4-dicarboxylate transporter CDS	PA0885	4.83	6.74	7.04	8.74	6.72	5.9	7.45	5.87	8.45	9.28	7.32	0.0897767	0.80433	0.141647	0.683463	0.501439	0.06314	0.444053	0.074618	C4-dicarboxylate transporter
C4-dicarboxylate transporter CDS	PA0886	8.98	9.53	7.67	9.11	7.93	9.53	12.47	9.27	12.17	8.5	9.23	-0.0798737	0.756354	0.279494	0.243796	-0.0332792	0.132956	0.164978	0.892618	C4-dicarboxylate transporter
acsA CDS	PA0887	433.3	649.3	592.73	162.8	301.6	367.57	3125.7	2861.95	2016.14	237.47	412.95	-0.968813	0.000373158	2.08778	1.04785e-23	-2.67895	0.37446	-0.594099	3.13706e-23	acetyl-CoA synthetase
aotJ CDS	PA0888	230.6	281.02	260.12	365.77	331.48	328.59	383.78	332.72	306.09	177.46	204.17	0.302852	0.0205204	0.322701	0.0904479	-0.523754	1.67048e-06	-0.51103	0.00469029	arginine/ornithine ABC transporter substrate-binding protein AotJ
aotQ CDS	PA0889	128.84	124.61	153.23	140.25	140.7	141.29	195.62	176.91	155.72	110.17	80.22	-0.0468399	0.833555	0.291257	0.174524	-0.573526	0.080935	-0.309341	0.00773523	arginine/ornithine ABC transporter permease AotQ
aotM CDS	PA0890	101.68	104.48	96.27	116.79	107.12	101.68	132.21	121.55	119.76	102.82	94.54	0.0023088	0.991831	0.222402	0.241971	-0.0276592	0.296994	0.115912	0.889765	arginine/ornithine ABC transporter permease AotM
hypothetical protein CDS	PA0891	59.63	78.22	63.87	85.19	71.53	78.64	79.79	76.85	81.97	69.44	68.96	0.116987	0.523803	0.165269	0.442156	0.1054	0.439212	0.0942734	0.569348	hypothetical protein
aotP CDS	PA0892	81.5	81.49	82.62	104.01	95.36	94.7	84.47	92.25	96.81	67.18	54.01	0.152177	0.29435	0.0789912	0.739592	-0.283841	0.0034493	-0.396707	0.182021	arginine/ornithine ABC transporter ATP-binding protein AotP
argR CDS	PA0893	96.84	81.78	95.75	113.62	93.31	106.62	97.22	98.01	122.41	78.22	93.56	0.0805954	0.702832	0.12662	0.614919	0.00421802	0.956193	-0.0515475	0.986001	transcriptional regulator ArgR
hypothetical protein CDS	PA0894	48.01	44.04	50.17	62.83	44.59	54.52	57.45	50.36	70.37	63.82	67.22	0.0719141	0.778214	0.233041	0.338173	0.448493	0.00100897	0.464385	0.037616	hypothetical protein
aruC CDS	PA0895	241.06	238.09	219.98	249.31	234.3	231.5	287.67	218.54	219.73	221.34	249.15	-0.0700178	0.681301	-0.0281342	0.914435	0.270735	0.0288752	0.296368	0.159627	acetylornithine aminotransferase
aruF CDS	PA0896	139.84	133.8	124.68	112.11	94.5	107.71	169.66	142.26	129.06	106.93	106.9	-0.437071	0.0013887	0.0648623	0.797153	-0.148126	0.00812685	0.238225	0.459017	arginine N-succinyltransferase subunit alpha
aruG CDS	PA0897	101.42	108.04	99.92	82.17	75.91	83.57	147	125.38	112.9	107.27	103.05	-0.449901	0.000180463	0.232717	0.257881	0.0209349	5.44178e-09	0.531657	0.923379	arginine N-succinyltransferase subunit beta
aruD CDS	PA0898	50.57	67.2	46.48	56.68	48.18	54.45	76.24	74.32	63.67	57.42	53.63	-0.139575	0.514097	0.3022	0.195635	-0.057729	0.00477205	0.284307	0.788671	N-succinylglutamate 5-semialdehyde dehydrogenase
aruB CDS	PA0899	85.64	85.31	82.66	99.53	83.11	93.77	131.22	139.77	119.77	158.08	148.43	0.0174696	0.930514	0.536267	0.00326345	0.531977	1.97074e-19	0.913985	0.00514616	N-succinylarginine dihydrolase
hypothetical protein CDS	PA0900	210.59	216.24	196.67	254.88	255.38	215.43	228.85	207.08	225.03	156.93	154.81	0.113194	0.549377	0.00545307	0.980605	-0.189749	0.0119351	-0.318705	0.286757	hypothetical protein
aruE CDS	PA0901	167.57	183.2	179.71	196.53	176.68	173.35	187.35	178.8	173.15	147.41	156.22	-0.0588779	0.71549	-0.049802	0.818345	0.0620138	0.935821	0.0443301	0.743986	succinylglutamate desuccinylase
hypothetical protein CDS	PA0902	83.46	94.39	89.25	106.36	100.58	91.71	59.07	62.02	59.35	25.46	28.95	0.0582147	0.750272	-0.62212	0.000189355	-0.833949	4.85954e-32	-1.40139	1.16235e-05	hypothetical protein
alaS CDS	PA0903	231.44	294.8	281.99	270.6	294.78	291.47	211.89	245.15	226.76	71.53	65.5	-0.011601	0.961206	-0.298737	0.153649	-1.42114	1.13071e-44	-1.68021	5.61587e-14	alanine--tRNA ligase
lysC CDS	PA0904	474.33	507.15	573.47	599.89	658.26	645.95	356.99	402.02	394.93	143.08	110.05	0.18777	0.263893	-0.487279	0.00912686	-1.28895	2.27429e-40	-1.85851	1.96797e-10	aspartokinase
rsmA CDS	PA0905	2230.23	1869.55	1849.28	2960.81	3273.23	2776.9	2007.15	1276.27	2040.2	2298.39	1993.12	0.475596	0.00622627	-0.244685	0.333148	0.587889	0.15169	-0.0787833	0.00731592	carbon storage regulator
transcriptional regulator CDS	PA0906	28.78	33.32	29.88	33.04	31.72	27.91	39.91	27.48	29.44	19.7	19.69	-0.0867827	0.682944	-0.00889835	0.976134	-0.391243	0.0223871	-0.340838	0.0759596	transcriptional regulator
hypothetical protein CDS	PA0907	32.7	31.9	34.35	46.4	38.15	37.73	43.87	28.27	49.21	63.03	65.92	0.191949	0.302855	0.194538	0.485974	0.979842	8.08075e-11	0.873559	2.5825e-05	hypothetical protein
hypothetical protein CDS	PA0908	27.59	23.37	29.8	43.36	33.19	44.85	32.32	22.87	44.14	78.44	76.52	0.45138	0.0307846	0.196349	0.551253	1.51788	1.3645e-13	1.18653	2.01658e-09	hypothetical protein
hypothetical protein CDS	PA0909	23.33	18.53	26.73	29.88	26.09	34.39	31.63	24.44	37.98	82.83	71.94	0.264725	0.315373	0.341399	0.240901	1.59793	3.96254e-19	1.54162	1.48506e-12	hypothetical protein
hypothetical protein CDS	PA0910	47.28	39.43	43.77	56.39	43.92	66.69	50.39	41.61	71.88	169.28	165.33	0.233443	0.315081	0.22962	0.420496	1.90151	1.57524e-27	1.75351	2.3395e-16	hypothetical protein
hypothetical protein CDS	PA0911	30.45	37.5	34.55	36.76	36.15	49.06	44.63	36.91	47.08	100.56	88.17	0.143807	0.552386	0.240614	0.278002	1.43687	2.87221e-16	1.42976	1.48024e-14	hypothetical protein
hypothetical protein CDS	PA0912	20.37	17.18	18.99	21.17	18.21	25	21.52	15.92	24.2	38.92	39.53	0.0747388	0.795725	0.0328192	0.920636	1.23552	1.28947e-10	1.10501	1.09283e-08	hypothetical protein
mgtE CDS	PA0913	84.04	103.42	123.13	94.7	97.82	104.03	117.57	105.99	133.69	93.49	82.54	-0.157651	0.456812	0.121041	0.636503	-0.125575	0.464738	0.000315237	0.528003	Mg transporter MgtE
hypothetical protein CDS	PA0914	10.86	20.74	19.51	12.95	12.61	17.04	18.46	19.16	21.68	12.34	13.95	-0.320886	0.297427	0.135132	0.701387	-0.27315	0.54108	0.00596343	0.302573	hypothetical protein
hypothetical protein CDS	PA0915	15.87	21.77	25.65	14.12	14.37	17.06	21.91	25.55	22.41	9.21	10.74	-0.529412	0.0259525	0.0756212	0.819315	-0.907834	0.181028	-0.465788	0.000381696	hypothetical protein
ribosomal protein S12 methylthiotransferase RimO CDS	PA0916	32.78	57.44	57.25	47.4	58.42	52.35	79.79	70.77	58.14	39.86	35.48	0.0117709	0.975749	0.411392	0.12947	-0.571467	0.20463	-0.234021	0.00565739	ribosomal protein S12 methylthiotransferase RimO
kup CDS	PA0917	80.23	85.15	92.83	123.45	108.36	127.15	112.22	84.05	109.83	171.18	166.71	0.362603	0.00710348	0.15744	0.455576	1.03497	4.42937e-12	0.813142	1.45614e-09	potassium transport system protein kup
cytochrome b561 CDS	PA0918	57.33	64.91	64.37	56.71	63.48	65.21	62.11	57.41	87.81	37.66	30.84	-0.104177	0.602626	0.0695162	0.808645	-0.69255	0.000800125	-0.694785	0.00414986	cytochrome b561
hypothetical protein CDS	PA0919	42.37	50.26	45.51	69.55	65.69	65.02	50.7	50.97	62.16	63.2	66.55	0.425146	0.000796132	0.166584	0.450075	0.550056	0.0466441	0.271129	0.00399694	hypothetical protein
hypothetical protein CDS	PA0920	54	47	42.07	54.96	54.59	59.65	45.9	49.4	54.46	31.57	29.58	0.131437	0.522482	-0.0112659	0.968418	-0.400118	6.25008e-07	-0.579299	0.0375441	hypothetical protein
hypothetical protein CDS	PA0921	223.16	197.36	143.25	141.72	150.98	169.24	133.35	87.16	182.47	29.55	33.79	-0.367267	0.10775	-0.543144	0.0631891	-1.72866	8.82874e-34	-2.03554	3.30083e-10	hypothetical protein
hypothetical protein CDS	PA0922	125.03	142.73	130.24	129.16	136.75	137.67	120.35	107.45	144.27	64.56	70.14	-0.0765148	0.692287	-0.171748	0.441934	-0.564274	6.14382e-07	-0.731202	0.00561007	hypothetical protein
dinB CDS	PA0923	38.7	52.61	52.11	65.32	48.07	57.12	74.99	49.18	67.06	41.57	38.42	0.139556	0.515493	0.319614	0.163749	-0.349573	0.128587	-0.273442	0.0918237	DNA polymerase IV
hypothetical protein CDS	PA0924	20.49	21.73	23.27	20.35	19.69	21.06	27.19	23.42	28.31	23.69	25.41	-0.197418	0.202808	0.184392	0.357694	0.209189	2.51673e-05	0.420592	0.259552	hypothetical protein
hypothetical protein CDS	PA0925	132.35	130.23	138.37	135.48	133.15	141.18	139.57	141.76	133.16	88.5	78.06	-0.069783	0.70347	-0.0261534	0.918122	-0.422145	0.00120069	-0.413193	0.0278058	hypothetical protein
hypothetical protein CDS	PA0926	124.44	147.31	152.74	137.84	126.95	146.23	116.15	133.87	129.11	69.58	57.72	-0.143302	0.402155	-0.224363	0.312554	-0.680262	1.31883e-08	-0.787905	0.00119593	hypothetical protein
ldhA CDS	PA0927	56.93	58.59	52.9	61.29	56.6	64.68	50.94	60.15	50.86	63.15	52.78	0.0123	0.955305	-0.12168	0.631815	0.397057	0.165675	0.276581	0.0711137	D-lactate dehydrogenase
gacS CDS	PA0928	59.19	59.18	54.81	68.31	58.05	67.81	53.68	53.81	58.93	64.12	67.22	0.0576386	0.753228	-0.131106	0.536177	0.545124	0.0105001	0.341938	0.00160246	sensor/response regulator hybrid protein
two-component response regulator CDS	PA0929	180.48	269.87	268.56	254.96	193.35	191.94	205.36	167.52	238.56	195.67	174.59	-0.255238	0.243348	-0.299063	0.216479	0.173149	0.648883	0.0468626	0.409046	two-component response regulator
two-component sensor CDS	PA0930	110.17	155.13	148.89	97.52	85.26	100.96	78.6	72.86	101.28	48.61	43.25	-0.621208	9.962e-05	-0.759936	0.000147808	-0.559136	2.09412e-09	-0.771099	0.00700729	two-component sensor
pirA CDS	PA0931	152.89	127.06	124.73	144.74	157.43	136.42	103.09	105.13	93.19	74.8	69.62	0.0114988	0.966819	-0.486368	0.0161514	-0.171625	3.04036e-08	-0.585251	0.378155	outer membrane receptor FepA
cysM CDS	PA0932	307.1	336.36	363.13	314.5	293.11	336.19	303.13	328.95	370.2	85.09	94.56	-0.190249	0.202808	-0.0771651	0.748752	-1.57719	4.83627e-37	-1.56984	5.42653e-17	cysteine synthase B
ygcA CDS	PA0933	175.69	200.21	219.02	195.74	172.28	206.4	167.83	175.42	228.03	97.17	92.42	-0.14873	0.378612	-0.129287	0.610392	-0.693257	5.54093e-10	-0.784588	0.000756759	23S rRNA (uracil(1939)-C(5))-methyltransferase RlmD
relA CDS	PA0934	206.42	204.82	219.19	271.86	258.39	251.98	183.75	172.58	195.13	223.79	217.73	0.203738	0.123235	-0.265837	0.12948	0.568312	0.778831	0.13978	0.000477167	GTP pyrophosphokinase
nucleoside triphosphate pyrophosphohydrolase CDS	PA0935	128.31	118.46	116.84	125.21	122.03	123.82	116.46	105.84	110.37	68.44	70.2	-0.0729718	0.693779	-0.203152	0.298485	-0.366779	8.92608e-07	-0.504709	0.0299041	nucleoside triphosphate pyrophosphohydrolase
lpxO2 CDS	PA0936	426.23	372.67	404.44	379.96	366.97	366.81	362.5	366.61	424.48	154.14	165.04	-0.211248	0.172473	-0.136345	0.550888	-0.955176	7.74485e-19	-0.974111	7.35575e-08	lipopolysaccharide biosynthetic protein LpxO
hypothetical protein CDS	PA0937	315.23	279.1	259.54	330.18	309.86	310.59	220.36	167.68	242.63	235.21	200.11	0.0471603	0.831585	-0.508634	0.0119769	0.361835	0.0339924	-0.164674	0.0784243	hypothetical protein
hypothetical protein CDS	PA0938	1199.31	1031.32	1002.32	1295.02	1269.09	1417.69	770.64	723.92	1083.39	808.06	804.67	0.188432	0.294091	-0.395569	0.0884834	0.215479	8.79176e-05	-0.360702	0.350422	hypothetical protein
hypothetical protein CDS	PA0939	76.34	79.86	72.05	77.02	64.63	102.95	59.66	68.06	89.78	76.42	64.41	-0.00516792	0.987759	-0.139039	0.622433	0.257902	0.785256	0.0433242	0.316768	hypothetical protein
hypothetical protein CDS	PA0940	30.17	30.52	24.19	37.97	28.33	37.74	48.05	36.89	37.77	170.96	213.46	0.173035	0.505145	0.427919	0.0803211	2.51835	2.18769e-54	2.6995	1.60599e-35	hypothetical protein
hypothetical protein CDS	PA0941	30.71	24.58	18.09	43.5	37.13	37.85	50.56	31.77	46.35	169.21	221.58	0.530482	0.0336946	0.668666	0.0164313	2.47467	4.09875e-50	2.50906	3.1674e-28	hypothetical protein
transcriptional regulator CDS	PA0942	46.95	52.7	43.81	71.13	58.69	57.52	76.44	37.77	87.04	183.83	148.33	0.271527	0.112411	0.368021	0.229625	1.60139	6.40024e-29	1.54663	2.24759e-08	transcriptional regulator
hypothetical protein CDS	PA0943	309.96	328.1	301.33	358.16	353.66	329.7	287.81	267.58	268.7	163.58	165.4	0.046088	0.798194	-0.25989	0.137244	-0.429628	1.29428e-12	-0.699446	0.00926792	hypothetical protein
purN CDS	PA0944	163.16	215.81	202.41	196.88	219.69	206.92	192.29	193.61	182.53	76.48	62.23	0.00560973	0.983065	-0.0993287	0.672216	-1.13517	7.57381e-18	-1.23993	1.53043e-09	phosphoribosylglycinamide formyltransferase
purM CDS	PA0945	140.87	198.13	199.21	212.71	226.98	220.44	223.47	182.78	170.13	59.48	60.85	0.191515	0.340085	0.0238864	0.936138	-1.35288	1.93812e-38	-1.48481	4.89366e-14	phosphoribosylformylglycinamidine cyclo-ligase
hypothetical protein CDS	PA0946	241.41	217.91	214.62	226.33	218.43	200.9	183.22	155.38	167.92	111.05	120.52	-0.162303	0.336428	-0.482879	0.0046966	-0.232131	2.10485e-07	-0.52019	0.174028	hypothetical protein
DNA replication initiation factor CDS	PA0947	229.34	234.05	254.17	272.23	259.36	252.04	225.77	165.49	239.39	43.69	41.43	0.0237221	0.90132	-0.264871	0.201075	-1.96926	5.77371e-89	-2.28507	9.21744e-25	DNA replication initiation factor
hypothetical protein CDS	PA0948	175.14	172.84	165.87	162.49	148.12	158.24	166.13	149.87	153.95	28.63	33.13	-0.231068	0.0961895	-0.202917	0.288732	-2.01544	4.43545e-50	-2.03037	1.75527e-28	hypothetical protein
wrbA CDS	PA0949	168.74	164.35	150.04	175.34	187.85	154.07	204.43	178.09	159.21	61.05	63.39	-0.00292059	0.991351	0.0837988	0.731575	-1.21698	6.05307e-16	-1.14563	3.96356e-11	NAD(P)H dehydrogenase
arsenate reductase CDS	PA0950	190.97	192.96	201.1	244.17	225.72	190.5	241.37	206.13	200.81	97.99	95.81	0.0683455	0.744696	0.0672004	0.769145	-0.840554	6.8987e-10	-0.854932	1.66736e-06	arsenate reductase
hypothetical protein CDS	PA0951	99.16	95.4	95.5	112.79	97.78	105.84	91.12	73.22	101.87	66.78	66.77	0.0188836	0.924112	-0.203288	0.333216	-0.0959928	0.000425962	-0.355212	0.644447	hypothetical protein
hypothetical protein CDS	PA0951a	493.24	485.15	582.61	344.18	308.61	366.11	454.86	469.57	722.32	562.4	285.24	-0.697018	1.23977e-06	-0.00252433	0.993358	-0.0641723	0.0178606	0.245746	0.854224	hypothetical protein
hypothetical protein CDS	PA0952	264.54	254.63	319.24	143.2	140.97	158.8	213.89	255.28	341.8	119.51	67.92	-0.986768	1.66802e-11	-0.117771	0.695423	-1.2004	0.0954897	-0.734008	2.76263e-05	hypothetical protein
thioredoxin CDS	PA0953	158.24	151.48	157.98	173.25	161.08	160.73	155.37	105.33	171.03	122.67	128.16	-0.0218619	0.91272	-0.198779	0.420249	0.119718	0.308523	-0.11867	0.618054	thioredoxin
acylphosphatase CDS	PA0954	140.77	137.18	139.17	142.59	134.67	138.79	109.35	115.32	121.91	101.43	117.68	-0.104934	0.532508	-0.333596	0.0888188	0.225626	0.647329	-0.00765911	0.280058	acylphosphatase
hypothetical protein CDS	PA0955	198.23	219.66	201.62	195.72	201.21	193.63	138.35	187.96	167.1	68.58	70.07	-0.165552	0.244594	-0.378949	0.0933733	-0.939508	9.21681e-26	-1.15444	2.53449e-05	hypothetical protein
proS CDS	PA0956	435.27	446.02	455.9	388.06	443.31	411.65	351.71	436.73	369.24	138.91	146.78	-0.19869	0.215372	-0.266742	0.229154	-1.12476	3.79802e-21	-1.20185	3.96401e-08	proline--tRNA ligase
hypothetical protein CDS	PA0957	73.65	94.9	79.8	81.81	65.86	77.28	60.19	65.32	64.55	50.47	41.07	-0.236692	0.176757	-0.441241	0.0288122	-0.164486	0.00769564	-0.366237	0.473609	hypothetical protein
oprD CDS	PA0958	1198.42	923.94	1089.63	920.6	978.44	966.05	1029.8	1007.78	966.65	566.43	600.19	-0.259427	0.171692	-0.170997	0.470805	-0.471099	0.000236851	-0.426495	0.00528608	porin D
hypothetical protein CDS	PA0959	120.24	98.48	96.03	171.75	131.44	147.3	215.25	103.87	150.67	314.12	294.45	0.388154	0.0330035	0.451019	0.0997593	1.26739	7.53191e-25	1.30322	3.55038e-07	hypothetical protein
hypothetical protein CDS	PA0960	85.79	78.67	82.24	136.83	107.15	129.18	172.39	95.01	117.43	218.4	185.55	0.470138	0.00439284	0.522069	0.0335939	0.965112	1.38622e-10	1.00333	5.58089e-05	hypothetical protein
cold-shock protein CDS	PA0961	254.9	241.96	238.78	241.07	291.16	212.75	218.66	191.37	259.35	22.41	26.17	-0.077022	0.75958	-0.213154	0.311258	-2.85801	9.60007e-61	-3.04379	1.32849e-47	cold-shock protein
DNA-binding stress protein CDS	PA0962	1475.94	1082.19	1257.21	1248.14	1259.45	1250.65	1256.15	1136	1280.89	3266.48	3202.22	-0.123673	0.584748	-0.135067	0.594545	1.70007	2.49229e-54	1.64178	1.03578e-28	DNA-binding stress protein
aspS CDS	PA0963	417.1	452.33	505.69	395.81	417.38	412.06	529.87	511.92	466.2	147.7	150.35	-0.258877	0.0870761	0.0579134	0.807448	-1.43824	1.34287e-24	-1.2095	1.20389e-17	aspartate--tRNA ligase
pmpR CDS	PA0964	476.28	582.58	646.2	616.63	528.82	561.92	585.54	593.47	569.29	278.02	217.68	-0.0969322	0.619787	-0.0337675	0.896866	-0.920854	3.21614e-11	-0.901366	1.26807e-06	transcriptional regulator PmpR
ruvC CDS	PA0965	313.3	341.71	377.02	274.15	264.97	308.47	297.81	317.79	370.6	105.78	97.61	-0.374367	0.0112404	-0.135539	0.564519	-1.37567	4.83133e-20	-1.27836	5.34476e-13	crossover junction endodeoxyribonuclease RuvC
ruvA CDS	PA0966	264.3	273.38	291.58	246.03	254.04	246.01	238.53	235.84	275.22	109.9	112.83	-0.247678	0.0754978	-0.217351	0.263832	-0.852556	9.90823e-14	-0.903823	1.43926e-06	Holliday junction ATP-dependent DNA helicase RuvA
ruvB CDS	PA0967	220.95	243.94	242.35	203.63	207.46	230.32	184.76	204.6	257.22	84.13	82.15	-0.235378	0.10271	-0.197115	0.396288	-1.05852	3.71808e-18	-1.13611	3.80213e-07	Holliday junction ATP-dependent DNA helicase RuvB
hypothetical protein CDS	PA0968	713.55	899.59	792.28	947.8	994.13	1013.59	650.27	606.04	799.9	212.7	169.72	0.19438	0.219586	-0.294298	0.145037	-1.51748	2.45531e-48	-1.98677	2.60896e-14	hypothetical protein
tolQ CDS	PA0969	847.96	998.61	923.9	1009.03	1101.79	1020.24	823.66	750.54	790.98	292.52	265.58	0.0769319	0.675335	-0.297786	0.0749135	-1.18266	1.21536e-36	-1.50965	9.73855e-14	translocation protein TolQ
tolR CDS	PA0970	737.97	809.16	791.16	841.81	935.99	843.38	690	663.41	698.95	282.16	280.3	0.0647306	0.7342	-0.258335	0.13003	-0.969572	1.45568e-25	-1.26322	1.55133e-09	translocation protein TolR
tolA CDS	PA0971	598.25	601.22	610.05	594.29	676.2	613.92	494.41	501.38	540.7	220.61	194.04	-0.0397678	0.849375	-0.305088	0.0819739	-0.992098	3.78311e-21	-1.25097	1.24468e-08	translocation protein TolA
tolB CDS	PA0972	1254.97	1220.74	1277.67	1246.83	1347.06	1213.73	820.76	1007.24	1021.09	493.82	396.72	-0.0782736	0.670918	-0.454456	0.0233054	-0.784717	2.40405e-17	-1.13952	0.000268162	translocation protein TolB
oprL CDS	PA0973	4639.72	4821.99	4876.61	5367.65	5148.99	5185.29	3347.02	3074.56	3116.7	1948.72	1721.33	0.028077	0.86484	-0.65232	7.9283e-06	-0.482054	1.04266e-28	-1.05021	0.0039013	peptidoglycan associated lipoprotein OprL
hypothetical protein CDS	PA0974	945.67	1010.17	1105.95	995.22	927.68	1001.67	754.62	807.08	804.45	378.46	356.6	-0.165055	0.243376	-0.433367	0.0148423	-0.792545	3.54094e-28	-1.04641	6.57739e-06	hypothetical protein
radical activating enzyme CDS	PA0975	224.73	182.37	211.4	115.58	130.19	183.74	142.2	136.69	204.53	31.36	29.92	-0.587287	0.0080465	-0.422162	0.0752889	-2.05785	1.40733e-20	-2.03544	1.87859e-20	radical activating enzyme
7-cyano-7-deazaguanine synthase CDS	PA0976	468.78	361.83	385.95	295.04	293.23	379.98	304.27	317.16	450.98	177.83	177.39	-0.413925	0.041876	-0.253984	0.342348	-0.693902	0.000178041	-0.697545	0.00199818	7-cyano-7-deazaguanine synthase
hypothetical protein CDS	PA0978	17.71	16.85	18.81	23.67	19.39	20.44	24	18.19	19.27	24.46	24.57	0.139283	0.490743	0.116129	0.650715	0.56817	0.00152314	0.531882	0.0044086	hypothetical protein
hypothetical protein CDS	PA0979	29.66	21.54	21.61	31.84	27.49	32.93	29.44	17.37	38.94	23.13	25.54	0.216378	0.411574	0.125784	0.74794	0.0915733	0.773468	-0.135522	0.792843	hypothetical protein
hypothetical protein CDS	PA0981	34.32	31.46	32.48	33.12	31.21	37.52	35.98	23.91	51.56	31.55	34.03	-0.0513467	0.833729	0.0829533	0.814241	0.137366	0.179816	0.0640406	0.662595	hypothetical protein
hypothetical protein CDS	PA0982	95.72	82.38	79.75	104.3	83.31	108.86	102.05	59.84	85.46	137.38	132.39	0.0877383	0.710837	-0.148072	0.599104	1.02089	2.90869e-07	0.783037	1.81451e-06	hypothetical protein
hypothetical protein CDS	PA0983	69.92	55.92	64	97.14	73.39	79.36	111.1	54.68	111.45	279.4	230.05	0.271443	0.187022	0.418709	0.155153	1.75742	5.03749e-34	1.76693	5.52815e-11	hypothetical protein
colicin immunity protein CDS	PA0984	704.21	340.62	225.54	864.33	813.29	746.95	340.01	223.58	375.56	339.85	239.64	0.558159	0.221499	-0.407904	0.496163	0.205187	7.10687e-13	-0.951601	0.4399	colicin immunity protein
pyoS5 CDS	PA0985	194.39	94.48	76.57	171.93	185.64	186.34	81.33	74.99	118.19	90.45	87.31	0.395405	0.243795	-0.39963	0.482003	0.265296	1.6455e-09	-0.602095	0.271271	pyocin S5
hypothetical protein CDS	PA0986	19	13.07	13.65	21.75	15.62	18.27	10.76	6.39	16.82	8.6	13.69	0.152518	0.651952	-0.47862	0.205709	0.285052	0.130761	-0.403592	0.503605	hypothetical protein
hypothetical protein CDS	PA0987	17.91	16.17	16.73	26.31	18.9	22.86	20.71	11.81	25.55	14.8	11.57	0.297475	0.129441	0.0892488	0.803162	-0.225095	0.00998972	-0.52725	0.483328	hypothetical protein
hypothetical protein CDS	PA0988	374.92	312.91	330.4	383.54	300.22	331.85	237.72	188.03	383.44	178.59	180.52	-0.110645	0.587628	-0.399456	0.163128	-0.266289	2.36174e-07	-0.664817	0.362757	hypothetical protein
hypothetical protein CDS	PA0989	61.56	63.61	63.47	88.85	99.54	81.77	57.83	44.03	78.52	48.94	52.48	0.404584	0.0134796	-0.145335	0.61432	0.0693175	0.000504688	-0.491408	0.805234	hypothetical protein
hypothetical protein CDS	PA0990	30.19	25.82	23.77	33.57	34.07	29.62	35.88	18.73	28.61	33.29	34.76	0.172624	0.440656	-0.0352015	0.921954	0.611327	0.0339072	0.396133	0.0149986	hypothetical protein
cupC1 CDS	PA0992	69.11	67.25	57.15	78.97	77.4	67.32	74.49	48.2	73.54	94.27	94.72	0.101362	0.63911	-0.0681078	0.811922	0.841344	7.10913e-06	0.631105	5.58616e-05	fimbrial subunit CupC1
cupC2 CDS	PA0993	2.87	2.13	2.85	3.29	2.8	2.07	3.5	1.86	4.63	3.89	3.38	-0.0476775	0.922571	0.219908	0.630115	0.4313	0.0543845	0.460417	0.278569	chaperone CupC2
cupC3 CDS	PA0994	28.41	24.64	26.12	38.48	31.2	31.12	29.2	19.04	30.19	32.16	31.44	0.231231	0.185246	-0.102351	0.711843	0.596101	0.139907	0.247587	0.00545494	usher CupC3
ogt CDS	PA0995	116.89	98.7	98.75	112.19	100.99	109.14	108.24	83.45	135.54	149.92	115.6	-0.0692505	0.75208	-0.0307645	0.922306	0.5913	0.000130862	0.500605	0.0123428	methylated-DNA--protein-cysteine methyltransferase
pqsA CDS	PA0996	210.52	128.2	106.17	539.8	371.25	333.57	287.49	165.46	171.02	594.78	623	1.21437	2.20903e-06	0.357554	0.295471	1.84714	5.7149e-06	1.03145	1.59168e-15	anthranilate--CoA ligase
pqsB CDS	PA0997	238.18	151.67	120.15	566.06	401.6	336.65	232.51	173.02	137.26	937.14	942.84	1.10024	2.30027e-05	-0.00129705	0.997093	2.6568	1.45287e-13	1.58345	2.15261e-33	hypothetical protein
pqsC CDS	PA0998	287.13	154.16	134.48	542.36	423.59	345.51	237.5	174.57	158.16	986.59	1037.57	0.93743	0.000816774	-0.101584	0.802202	2.69965	6.13671e-18	1.66999	8.11002e-43	hypothetical protein
pqsD CDS	PA0999	311.39	192.64	166.2	544.37	428.97	380.81	269.23	194.73	187.81	1069.04	1147.15	0.812437	0.00125838	-0.125822	0.724737	2.64092	2.23325e-25	1.74356	4.13175e-44	3-oxoacyl-ACP synthase
pqsE CDS	PA1000	352.23	220.16	189.8	576.54	449.81	412.09	274.17	205.36	202.33	1014.49	1059.51	0.725298	0.00412015	-0.238346	0.463174	2.48322	1.24467e-21	1.56727	5.52079e-44	thioesterase PqsE
phnA CDS	PA1001	167.96	115.38	96.51	335.73	233.7	212.36	116.77	90.28	87.69	563.65	650.55	0.840294	0.000577284	-0.431675	0.116447	2.9152	1.2658e-16	1.68361	3.57967e-58	anthranilate synthase component I
phnB CDS	PA1002	165.5	138.2	103.37	291.14	205.85	196.43	139.83	117.9	112.45	563.37	605.28	0.606478	0.00828526	-0.211133	0.448787	2.53444	7.21278e-23	1.77057	8.32173e-51	anthranilate synthase component II
mvfR CDS	PA1003	295.4	229.68	184.33	240.55	245.08	270.52	260.75	239.62	239.45	476.05	505.2	-0.0146463	0.965467	-0.0218499	0.947089	1.29185	5.13893e-24	1.25906	3.66372e-16	transcriptional regulator MvfR
nadA CDS	PA1004	134.18	181.28	188.21	161.56	158.6	171.52	190.02	157.23	190.77	116.67	105.72	-0.127376	0.530737	0.0176957	0.948562	-0.375107	0.0193398	-0.325948	0.029339	quinolinate synthetase
hypothetical protein CDS	PA1005	150.05	151.49	141.46	162.48	141.29	139.65	124.3	126.58	126.52	70.3	75.24	-0.101829	0.516883	-0.299291	0.0979006	-0.481792	5.61219e-11	-0.674966	0.00590944	hypothetical protein
hypothetical protein CDS	PA1006	200.41	217.55	239.2	212.92	224.88	224.09	134.79	170.7	200.53	38.94	36.89	-0.0866397	0.654306	-0.429294	0.0663181	-1.82625	3.35746e-49	-2.20138	4.03468e-14	hypothetical protein
hypothetical protein CDS	PA1007	143.76	182.74	192.88	133.7	132.84	157.54	121.05	125.27	162.62	22.98	24.26	-0.376088	0.0293355	-0.404011	0.0642167	-2.19921	7.54869e-59	-2.32631	4.00497e-27	hypothetical protein
bcp CDS	PA1008	368.38	378.53	345.43	378.36	392.81	368.47	264.74	267.85	263.99	106.33	112.41	-0.0391374	0.84268	-0.518073	0.00183016	-0.967151	3.75079e-35	-1.3757	2.24484e-08	bacterioferritin comigratory protein
hypothetical protein CDS	PA1009	377.76	330.1	319.35	338.15	366.91	328.12	251.88	282.57	273.26	79.35	76.16	-0.091424	0.670818	-0.408858	0.0446411	-1.47662	1.06081e-44	-1.76528	2.06536e-15	hypothetical protein
dapA CDS	PA1010	537.94	637.93	564.68	624.77	600.59	585.14	517.86	510.81	495.73	149.37	174.35	-0.0426405	0.809915	-0.258036	0.15678	-1.33476	3.37069e-42	-1.53161	1.38918e-14	4-hydroxy-tetrahydrodipicolinate synthase
hypothetical protein CDS	PA1011	369.42	446.48	415.15	411.93	357.56	414.81	283.41	337.47	328.12	117.53	133.61	-0.154478	0.294091	-0.430139	0.0284989	-1.02304	2.74822e-31	-1.29017	2.70321e-07	hypothetical protein
hypothetical protein CDS	PA1012	303.49	287.5	323.28	288.86	249.59	308.64	203.54	226.92	263.59	83.37	73.19	-0.210031	0.193438	-0.458748	0.0208195	-1.24709	8.88248e-32	-1.52484	6.29941e-10	hypothetical protein
purC CDS	PA1013	419.67	408.74	457.41	483.52	444.04	478.98	313.6	297.9	362.05	168.47	170.18	0.0245973	0.898935	-0.468755	0.00726451	-0.625674	5.93318e-32	-1.08579	0.000374692	phosphoribosylaminoimidazole-succinocarboxamide synthase
glycosyl transferase family protein CDS	PA1014	145.43	170.09	173.1	237.77	196.82	217.91	234.34	134.79	173.78	122.4	111.6	0.306406	0.0245633	0.0607409	0.828858	-0.302517	1.08516e-07	-0.5247	0.189016	glycosyl transferase family protein
transcriptional regulator CDS	PA1015	79.19	86.75	97.06	99.08	101.83	98.28	80.45	61.83	75.72	55.56	39.4	0.0836911	0.663328	-0.343402	0.071562	-0.296625	3.59473e-06	-0.683145	0.181263	transcriptional regulator
thiolase CDS	PA1016	16.5	23.54	22.26	30.67	25.34	23.8	24.33	16.82	14.57	18.22	20.37	0.244895	0.237042	-0.227589	0.432381	0.365987	0.253482	-0.00111186	0.143958	thiolase
pauA CDS	PA1017	8.22	9.99	10.46	12.43	9.9	10.58	13.07	8.63	8.99	8.75	9.23	0.0910661	0.682183	0.0130053	0.966282	0.132733	0.955151	0.0716851	0.587256	pimeloyl-CoA synthetase
hypothetical protein CDS	PA1018	9.65	10.98	12.14	11.89	10.84	10.61	12.4	8.68	10.36	10.89	10.49	-0.0733726	0.778214	-0.138188	0.626819	0.342427	0.260815	0.257326	0.146815	hypothetical protein
mucK CDS	PA1019	11.1	8.1	8.67	9.41	10.04	8.83	8.3	7.16	7.58	7.26	8.08	-0.079555	0.789604	-0.34366	0.17618	0.305331	0.892658	0.0610765	0.169705	cis,cis-muconate transporter MucK
thioesterase CDS	PA1019a	7.68	8.16	8.48	9.34	9.57	9.05	6.51	6.81	7.09	10.64	9.71	0.0887233	0.798112	-0.300742	0.357259	0.863205	0.137783	0.497262	0.00308444	thioesterase
acyl-CoA dehydrogenase CDS	PA1020	12.2	14.98	15.13	16.41	16.05	14.47	18.21	15.02	15.38	19.22	24.9	0.0479411	0.847563	0.119511	0.63432	0.746569	1.25292e-05	0.780715	0.000341548	acyl-CoA dehydrogenase
enoyl-CoA hydratase CDS	PA1021	17.95	18.02	20.47	16.95	16.75	16.74	24.36	19.05	20.03	27.88	30.88	-0.254294	0.176153	0.0829685	0.754395	0.779269	6.28966e-12	1.0168	7.21244e-05	enoyl-CoA hydratase
acyl-CoA dehydrogenase CDS	PA1022	24.69	21.04	25.03	22.98	23	19.81	28.72	22.78	23.57	27.75	27.57	-0.200688	0.319883	0.000866614	0.997093	0.453758	5.04397e-05	0.59279	0.0153144	acyl-CoA dehydrogenase
short-chain dehydrogenase CDS	PA1023	33.29	28.98	28.14	32.52	34.24	27.8	30.84	32.24	20.08	35.53	43.6	-0.0377413	0.889109	-0.182796	0.560321	0.800421	0.000534607	0.734885	0.0021483	short-chain dehydrogenase
nitronate monooxygenase CDS	PA1024	16.03	21.95	21.89	22.05	20.35	21.98	20.8	16.99	16.53	31.12	29.89	0.00571628	0.984688	-0.207884	0.40445	1.05379	1.42928e-08	0.871471	2.93244e-08	nitronate monooxygenase
porin CDS	PA1025	8.93	9.08	12.12	9.2	8.58	9.57	14.14	12.32	12.43	7.6	8.53	-0.230275	0.312822	0.27873	0.25959	-0.371358	0.62289	-0.0101737	0.0822277	porin
hypothetical protein CDS	PA1026	30.94	39.41	39.4	51.59	51.52	50.85	35.16	33.61	43.09	19.5	17.2	0.375917	0.0270482	-0.0462133	0.869505	-0.706282	2.78941e-13	-1.12534	0.00168063	hypothetical protein
aldehyde dehydrogenase CDS	PA1027	14.14	17.01	15.68	21.24	19.94	17.26	25.68	17.76	18.35	29.13	32.81	0.211279	0.239077	0.306698	0.173815	0.895438	1.97964e-10	0.970746	1.22701e-05	aldehyde dehydrogenase
oxidoreductase CDS	PA1028	27.77	27.67	27.37	29.79	29.47	32.55	28.91	25.03	26.72	27.17	30.54	0.0451564	0.829728	-0.115003	0.597251	0.409039	0.204383	0.24729	0.0244748	oxidoreductase
hypothetical protein CDS	PA1030	82.24	85.66	88.37	102.18	84.71	88.78	107.6	66.92	86.69	131.24	128.06	-0.000307737	0.999142	-0.0596013	0.820964	0.886222	4.4044e-11	0.804221	1.0742e-05	hypothetical protein
DNA recombination protein RmuC CDS	PA1031	60.98	85.82	74.59	91.13	75.37	84.82	82.96	64.42	82.93	59.93	64.55	0.079369	0.712816	-0.0209264	0.939665	0.0113223	0.212529	-0.133103	0.958144	DNA recombination protein RmuC
quiP CDS	PA1032	78.74	79.45	77.15	105.72	96.97	98.43	89.95	73.5	74.93	86.85	85.49	0.246903	0.0448539	-0.0609291	0.785399	0.425568	0.632064	0.160959	0.0116621	acyl-homoserine lactone acylase QuiP
glutathione S-transferase CDS	PA1033	154.7	121.69	124.41	154.39	154.11	142.98	113.93	114.84	108.92	99.58	98.51	0.0623482	0.802373	-0.315535	0.154972	0.118954	0.00721413	-0.211116	0.539802	glutathione S-transferase
hypothetical protein CDS	PA1034	296.85	296.86	312.53	373.03	347.51	314.65	330.92	309.97	329.9	103.72	83.8	0.0860997	0.635657	0.0211185	0.930096	-1.46465	1.61739e-25	-1.55883	4.05709e-15	hypothetical protein
hypothetical protein CDS	PA1035	149.29	128.75	134.53	227.18	204.12	171.12	159.44	112.72	152.22	133.57	132.69	0.421501	0.0161873	-0.0473802	0.856067	0.227919	0.0341279	-0.210957	0.248629	hypothetical protein
hypothetical protein CDS	PA1036	47.55	56.19	53.03	83.27	72.74	64.29	77.14	63.68	65.18	106.17	134.21	0.375234	0.0212557	0.307979	0.110629	1.10868	1.39572e-09	1.03066	5.73206e-09	hypothetical protein
hypothetical protein CDS	PA1037	61.44	73.15	77.16	76.15	75.34	80.07	89.92	62.84	77.71	63.17	54.06	0.0285113	0.900021	0.0379366	0.88616	-0.0726211	0.401047	-0.109855	0.743036	hypothetical protein
hypothetical protein CDS	PA1038	65.22	61.65	62.98	62.13	54.18	59.77	68.21	62.3	53.35	33.63	46.38	-0.206965	0.237327	-0.118727	0.644637	-0.304262	0.145188	-0.227929	0.215187	hypothetical protein
hypothetical protein CDS	PA1039	84.31	70.07	74.25	96.41	75.07	71.41	103.44	84.19	71.53	51.28	51.82	-0.023263	0.933957	0.094135	0.741182	-0.429301	0.0212113	-0.313183	0.0472109	hypothetical protein
hypothetical protein CDS	PA1040	140.88	117.85	111.33	140.97	125.02	122.76	145.07	129.02	141.61	97.79	69.26	-0.0357319	0.888055	0.0825018	0.744276	-0.416643	0.0403488	-0.371083	0.0491578	hypothetical protein
hypothetical protein CDS	PA1041	252.23	189.46	156.06	613.97	355.09	502.77	683.31	306.27	452.31	2684.4	2898.81	1.08287	1.73387e-06	1.08586	6.14234e-05	2.81981	5.91074e-52	2.79558	1.01336e-27	hypothetical protein
hypothetical protein CDS	PA1042	119.3	121.72	109.17	187.38	173.2	162.66	166.42	111.56	142.45	151.84	145.76	0.462796	0.00108476	0.171525	0.465605	0.400278	0.758289	0.125509	0.0450886	hypothetical protein
hypothetical protein CDS	PA1043	41.68	55.87	53.45	73.4	60.83	58.1	52.68	41.52	48.17	43.84	47.01	0.238211	0.200351	-0.157979	0.495115	0.247948	0.128879	-0.11295	0.183445	hypothetical protein
hypothetical protein CDS	PA1044	72.92	81	80.42	87.33	79.99	75.18	81.76	62.27	73.08	28.67	32.77	-0.0519875	0.794199	-0.187496	0.362528	-0.912595	1.10686e-13	-1.06175	2.48342e-06	hypothetical protein
ATP-dependent DNA helicase DinG CDS	PA1045	48.58	71.95	70.36	59.22	55.72	64.24	56.82	63.6	66.73	30.49	30.08	-0.179966	0.394492	-0.0916782	0.742683	-0.73355	6.56297e-09	-0.727166	0.000115518	ATP-dependent DNA helicase DinG
hypothetical protein CDS	PA1046	37.44	44.39	48.41	46.62	40.58	45.84	48.58	39.37	52.03	42.99	40.38	-0.0693924	0.729834	0.0230507	0.931575	0.149286	0.120617	0.14033	0.441001	hypothetical protein
esterase CDS	PA1047	89	104.96	97.37	108.57	103.38	106.5	96.96	85.1	96.56	50.45	43.44	0.0273011	0.883011	-0.138715	0.477826	-0.668958	4.05818e-13	-0.849188	0.000114189	esterase
hypothetical protein CDS	PA1048	242.65	259.84	281.38	285.18	278.23	270.09	232.98	211.51	246.98	426.87	562.22	-0.0125827	0.949902	-0.253554	0.159407	1.39783	4.81281e-14	1.14925	1.10904e-13	hypothetical protein
pdxH CDS	PA1049	137.93	150.29	154.09	140.76	131.97	128.6	133.69	106.52	120.54	106.71	130.01	-0.237253	0.0753114	-0.366629	0.0327699	0.287204	0.511767	0.146366	0.130889	pyridoxine/pyridoxamine 5'-phosphate oxidase
hypothetical protein CDS	PA1050	32.11	45.19	43.86	33.65	31.55	32.85	30.02	25.48	29.02	25.64	33.31	-0.38716	0.0265574	-0.575708	0.00300314	0.371345	0.465236	0.177077	0.069358	hypothetical protein
transporter CDS	PA1051	28.75	31.3	31.63	25.46	25.14	30.42	28.86	27.77	32	23.17	27.45	-0.27083	0.105684	-0.122201	0.576448	0.0828538	0.296994	0.128713	0.699691	transporter
hypothetical protein CDS	PA1052	22.29	35.77	29.59	34.05	25.11	31.91	30.08	22.38	28.64	26.14	25.99	-0.043151	0.885352	-0.182147	0.494956	0.25949	0.7349	0.0918651	0.186648	hypothetical protein
hypothetical protein CDS	PA1052a	71.56	100.01	100.04	87.53	88.88	92.54	75.19	59.14	65.56	37.12	34.95	-0.10594	0.656714	-0.500258	0.0199053	-0.570079	5.62179e-10	-0.916271	0.00696667	hypothetical protein
hypothetical protein CDS	PA1053	2107.83	1701.54	1155.03	1121.8	1163.91	1070.51	932.11	748.14	1080.52	910.94	733.44	-0.621549	0.00786195	-0.886122	0.000316835	0.149558	0.244357	-0.143084	0.503521	hypothetical protein
monovalent cation/H+ antiporter subunit A CDS	PA1054	76.96	81.91	82.29	64.96	58.56	64.23	80.47	62.32	91.83	69.11	66.38	-0.456218	3.58742e-05	-0.120738	0.606759	0.106601	0.000276206	0.243626	0.621249	monovalent cation/H+ antiporter subunit A
monovalent cation/H+ antiporter subunit C CDS	PA1055	99.17	102.09	95.76	97.15	80.63	77.14	110.82	90.18	105.04	135.21	118.67	-0.316176	0.0485197	-0.0366323	0.876541	0.621576	9.77069e-09	0.780928	0.000570256	monovalent cation/H+ antiporter subunit C
monovalent cation/H+ antiporter subunit D CDS	PA1056	59.02	69.31	67.44	57.64	52.21	59.21	71.88	55.87	77.4	69.89	71.16	-0.305953	0.0232752	-0.014355	0.955197	0.355861	1.70457e-07	0.480738	0.0606999	monovalent cation/H+ antiporter subunit D
monovalent cation/H+ antiporter subunit E CDS	PA1057	77.27	84.66	82.33	67.06	70.38	70.3	92.09	76.24	93.84	98.11	79.08	-0.324717	0.025273	0.021096	0.931575	0.328771	5.76027e-05	0.515834	0.0963021	monovalent cation/H+ antiporter subunit E
monovalent cation/H+ antiporter subunit F CDS	PA1058	66.19	68.44	61.64	67.47	61.47	61.32	78.29	62.46	84.93	79	65.25	-0.144976	0.442842	0.112833	0.651139	0.250192	0.00553404	0.355437	0.261067	monovalent cation/H+ antiporter subunit F
monovalent cation/H+ antiporter subunit G CDS	PA1059	90.16	97.97	95.85	81.97	85.56	84.54	98.14	90.44	120.65	109.62	83.36	-0.265273	0.0840512	0.0419639	0.869505	0.212357	0.00591949	0.336047	0.362823	monovalent cation/H+ antiporter subunit G
hypothetical protein CDS	PA1060	187.32	202.44	194.98	199.02	165.45	211.78	169.41	154.26	214.87	111.8	104.58	-0.122743	0.46668	-0.193414	0.374631	-0.416403	4.21632e-05	-0.574294	0.0409381	hypothetical protein
hypothetical protein CDS	PA1061	202.03	199.41	195.69	166.45	164.08	182.45	136.89	148.31	159.61	76.93	79.02	-0.314546	0.0209095	-0.486889	0.00601568	-0.618818	6.89993e-13	-0.816149	0.000862748	hypothetical protein
hypothetical protein CDS	PA1062	204.45	234.43	214.83	187.33	171.17	193.13	144.9	156.35	165.57	84.06	87.29	-0.339527	0.00783567	-0.543663	0.00170982	-0.552763	3.27566e-12	-0.771522	0.00344635	hypothetical protein
hypothetical protein CDS	PA1063	213.61	241.44	223.17	218.72	195.83	212.26	151.59	174.28	161.28	82.05	92.12	-0.211802	0.12656	-0.530452	0.00478174	-0.591126	8.87822e-14	-0.878035	0.00464279	hypothetical protein
hypothetical protein CDS	PA1064	176.03	185.73	187.26	213.4	207.96	184.58	141.99	136.03	155.2	58.9	75.87	0.0395351	0.83984	-0.409683	0.0139485	-0.784414	1.11815e-17	-1.19424	5.65566e-05	hypothetical protein
hypothetical protein CDS	PA1065	35.46	28.55	32.61	54.45	34.19	40.6	46.31	33.93	38.13	92.33	79.18	0.283858	0.230392	0.196596	0.441742	1.42079	1.26295e-11	1.31368	1.68009e-13	hypothetical protein
short-chain dehydrogenase CDS	PA1066	23.13	20.41	23.27	44.09	27.27	26.72	32.93	27.19	25.31	63.29	64.37	0.408912	0.0859916	0.264276	0.265395	1.46105	1.41109e-09	1.32062	9.96529e-15	short-chain dehydrogenase
transcriptional regulator CDS	PA1067	19.24	18.08	21.84	27.75	24.54	22.91	20.2	20.2	18.85	12.43	13.86	0.23242	0.22265	-0.0701116	0.796351	-0.278642	7.03417e-05	-0.541857	0.201144	transcriptional regulator
heat shock protein CDS	PA1068	63.27	77.64	68.96	93.34	91.88	88.5	81.94	80.52	71.63	40.82	41.01	0.277405	0.0458509	0.0842086	0.718598	-0.621676	2.78973e-15	-0.782802	0.000558084	heat shock protein
hypothetical protein CDS	PA1069	76.22	103.04	96.91	108.39	104.79	102.79	77.69	92.22	86.03	42.17	39.3	0.0933218	0.630594	-0.16926	0.49198	-0.759663	4.23033e-23	-1.00655	0.000125245	hypothetical protein
braG CDS	PA1070	36.28	49.86	55.03	53.38	46.31	49.53	62.73	80.56	68.97	54.55	48.76	-0.0189921	0.94756	0.503619	0.0382427	-0.155823	0.0156473	0.211405	0.5225	ABC transporter ATP-binding protein
braF CDS	PA1071	48.49	59.08	57.57	46.15	49.92	50.49	81.27	102.56	82.34	74.42	67.89	-0.260445	0.1194	0.60244	0.00441399	-0.0213353	1.03919e-08	0.591914	0.934305	ABC transporter ATP-binding protein
braE CDS	PA1072	51.2	56.95	63.19	41.02	39.78	48.18	100.68	127.17	81.03	59.13	60.66	-0.493022	0.00175445	0.751539	0.0013076	-0.480111	8.13047e-08	0.469286	0.0595708	branched-chain amino acid ABC transporter permease BraE
braD CDS	PA1073	63.06	67.89	64.24	56.8	53.17	58.63	134.07	177.86	116.09	65.41	60.46	-0.306503	0.0209027	1.02287	3.09035e-06	-0.873985	0.000522119	0.113092	0.000457361	branched-chain amino acid ABC transporter permease BraD
braC CDS	PA1074	330.55	293.43	313.85	348.29	331.28	308.27	804.52	737.52	622.44	782.51	804.03	-0.0297391	0.889109	1.09482	3.74692e-10	0.439768	9.82154e-46	1.23811	0.0208163	branched-chain amino acid ABC transporter substrate-binding protein BraC
hypothetical protein CDS	PA1075	153.28	136.07	125.2	151.91	141.91	145.74	171.96	117.05	153.06	105.96	90.77	-0.0206646	0.933139	0.00284248	0.992247	-0.262979	0.0299231	-0.299662	0.2151	hypothetical protein
hypothetical protein CDS	PA1076	413.45	282.23	313.99	359.97	285	282.22	278.55	198.86	231.54	517.11	430.96	-0.223665	0.348619	-0.577339	0.0118706	1.30867	9.78461e-10	0.988648	1.8901e-12	hypothetical protein
flgB CDS	PA1077	304.19	213.19	243.73	210.32	222.4	220.4	241.32	324.39	322.9	172.13	140.02	-0.311145	0.143478	0.141558	0.645948	-0.619195	0.170565	-0.348554	0.00899435	flagellar basal-body rod protein FlgB
flgC CDS	PA1078	229.58	174.38	177.39	153.21	166.19	158.12	186.54	235.75	264.01	124.65	119.78	-0.370438	0.0625338	0.155804	0.599813	-0.597593	0.43168	-0.304689	0.00836184	flagellar basal body rod protein FlgC
flgD CDS	PA1079	243.91	194.56	172.85	170.15	171.08	171.06	173.84	221.96	223.32	156.2	155.52	-0.344619	0.0844747	-0.0535798	0.864937	-0.105865	0.245262	0.0502356	0.65698	flagellar basal body rod modification protein
flgE CDS	PA1080	374.82	291.37	281.44	246.88	249.33	267.14	282.99	349.45	293.69	318.31	328.99	-0.400375	0.0339901	-0.101684	0.730089	0.361632	7.21314e-08	0.5777	0.0903208	flagellar hook protein FlgE
flgF CDS	PA1081	142.33	131.09	123.27	109.85	107.97	130.13	135.52	175.17	204.75	83.28	67.98	-0.283193	0.104215	0.29208	0.25084	-0.871782	0.0322754	-0.562327	0.000300777	flagellar basal body rod protein FlgF
flgG CDS	PA1082	355.2	265.55	256.14	218.31	226.36	229.32	318.73	368.95	348.04	248.31	241.05	-0.462554	0.0187664	0.156693	0.577549	-0.194644	0.000929901	0.224314	0.3404	flagellar basal body rod protein FlgG
flgH CDS	PA1083	217.86	152.72	163.73	138.81	146.92	142.34	184.9	201.22	234.73	156.69	147.34	-0.404756	0.0532302	0.128829	0.656382	-0.139866	0.00472372	0.16306	0.514942	flagellar basal body L-ring protein
flgI CDS	PA1084	125.06	128	102.77	108.13	94.08	96.14	109.76	122.57	161.91	109.47	101.25	-0.348319	0.0277205	0.06853	0.815735	-0.014151	0.00201733	0.163353	0.95857	flagellar basal body P-ring protein
flgJ CDS	PA1085	110.38	125.14	108.82	111.53	96.02	102.73	120.44	141.75	132.87	118.27	119.38	-0.248402	0.0649554	0.125938	0.599104	0.150018	8.96338e-06	0.389793	0.481593	peptidoglycan hydrolase FlgJ
flgK CDS	PA1086	153.16	139.24	130.42	140.2	132.3	140.01	184.69	195.13	161.7	195.3	184.14	-0.13735	0.41878	0.274257	0.211787	0.370509	1.55062e-12	0.68857	0.0600251	flagellar hook-associated protein FlgK
flgL CDS	PA1087	194.17	152.89	163.46	184.94	177.72	175.67	226.86	219.95	203.33	280.22	250.57	-0.0299163	0.904979	0.260538	0.243778	0.593404	1.62907e-13	0.802775	0.000752695	flagellar hook-associated protein FlgL
hypothetical protein CDS	PA1088	214.56	183.59	189.26	221.76	184.64	210	205.88	209.04	238.97	195.27	156.84	-0.0382613	0.86406	0.073013	0.769789	-0.00238818	0.732215	0.0119092	0.992068	hypothetical protein
hypothetical protein CDS	PA1089	143.27	132.24	119.58	138.1	118.71	131.16	123.65	120.81	149.32	94.12	78.04	-0.129324	0.476047	-0.0823154	0.744876	-0.298431	0.0243794	-0.347337	0.149902	hypothetical protein
hypothetical protein CDS	PA1090	120.33	129.72	106.61	122.02	113.05	124.62	94.1	107.44	137.72	73.71	65.74	-0.0882196	0.636281	-0.1409	0.605267	-0.388735	5.95383e-05	-0.539891	0.0973571	hypothetical protein
fgtA CDS	PA1091	102.23	104.75	106.98	123.25	101.57	115.79	86.98	92.14	114.84	108.29	94.23	0.0113567	0.953141	-0.166366	0.462495	0.34894	0.394951	0.121902	0.0973513	flagellar glycosyl transferase FgtA
fliC CDS	PA1092	3652	2904.81	2680.14	1956.78	2355.86	2304.74	3315.59	3495.83	3010.96	4767.22	5208.88	-0.553429	0.00504894	0.0111075	0.970389	0.902066	2.5091e-22	1.32007	9.79263e-07	B-type flagellin
hypothetical protein CDS	PA1093	927.88	727.6	708.37	525.6	616.11	589.98	809.5	825.03	724.4	1282.78	1465.14	-0.525327	0.00614657	-0.0784187	0.780115	1.09945	2.8971e-25	1.43304	1.8819e-09	hypothetical protein
fliD CDS	PA1094	658.98	533.29	492.81	501.31	486.6	489.87	706.83	600.02	583.05	904.7	987.8	-0.284649	0.13254	0.0789705	0.769865	0.890663	2.03956e-30	1.15942	1.11582e-07	B-type flagellar hook-associated protein
B-type flagellar protein FliS CDS	PA1095	1236.71	1008.79	807.06	1008.01	943.81	942.08	1174.8	866.95	1133.65	883.67	736.32	-0.175759	0.456927	-0.0320925	0.920604	-0.0697804	0.883407	-0.0231362	0.741297	B-type flagellar protein FliS
hypothetical protein CDS	PA1096	1284.41	1004.2	868.85	902.08	965.05	950.58	1185.21	935.4	1023.22	645.97	591.94	-0.255958	0.251661	-0.090371	0.751917	-0.443796	0.00979656	-0.34375	0.00873368	hypothetical protein
fleQ CDS	PA1097	348.81	335.7	332.44	328.55	265.4	259.76	381.53	302.51	328.9	304.55	343.97	-0.350698	0.0160003	-0.0867989	0.683292	0.252576	0.000493814	0.422533	0.152453	transcriptional regulator FleQ
fleS CDS	PA1098	102.83	115.27	113.24	100.55	90.8	104.17	147.74	114.13	133.87	80.89	78.27	-0.262056	0.046613	0.170866	0.374212	-0.412557	0.783108	-0.138694	0.0152059	two-component sensor
fleR CDS	PA1099	80.24	94.15	75.22	89.23	71.6	84.34	120.14	97.9	107.83	92.59	92.38	-0.126581	0.4838	0.298069	0.112806	0.0792306	0.000154018	0.357221	0.660872	two-component response regulator
fliE CDS	PA1100	118.18	124.23	132.67	175.25	154.64	176.55	233.11	146.19	191.16	104.69	82.78	0.320766	0.0226355	0.49934	0.014397	-0.692225	0.000157202	-0.599457	0.00170018	flagellar hook-basal body complex protein FliE
fliF CDS	PA1101	80.04	92.3	82.81	86.31	75.01	88.1	115.55	95.87	111.84	75.83	74.39	-0.13261	0.382492	0.256624	0.141715	-0.207719	0.291595	0.0258381	0.220266	flagellar MS-ring protein
fliG CDS	PA1102	224.67	215.96	207.38	214.17	183.25	210.98	263.35	256.45	270.51	181.73	150.1	-0.192913	0.189005	0.204183	0.282401	-0.35807	0.918206	-0.111299	0.0521999	flagellar motor switch protein FliG
flagellar assembly protein FliH CDS	PA1103	104.84	129.62	109.82	124.28	102.91	110.52	111.71	128.01	138.26	76.97	81.32	-0.127012	0.450376	0.0635004	0.806872	-0.365504	0.05557	-0.293793	0.0751666	flagellar assembly protein FliH
fliI CDS	PA1104	73.3	102.07	89.05	89.24	76.06	89.12	63.36	88.04	88.74	40.01	41.24	-0.150619	0.421818	-0.192598	0.49198	-0.672665	4.30607e-11	-0.782865	0.00440371	flagellum-specific ATP synthase
fliJ CDS	PA1105	53.18	67.64	60.91	58.84	49.42	51	39.85	46.6	52.86	53.34	46.14	-0.282361	0.092597	-0.435721	0.0493988	0.395411	0.259006	0.197033	0.0878722	flagellar biosynthesis chaperone
hypothetical protein CDS	PA1106	60.5	64.65	54.78	87.65	68.84	66.83	86.27	53.49	74.64	181.78	177.18	0.197143	0.285673	0.1575	0.542354	1.63275	1.26893e-29	1.55082	2.43584e-16	hypothetical protein
hypothetical protein CDS	PA1107	48.88	33.86	36.98	43.95	34.17	37.04	32.95	36.39	44.01	62.18	53.31	-0.160581	0.521267	-0.15369	0.608497	0.905833	1.33942e-09	0.823934	1.76781e-05	hypothetical protein
major facilitator superfamily transporter CDS	PA1108	6.96	7	6.18	8.79	5.84	6.35	10.42	5.03	9.23	10.34	12.61	-0.0466225	0.884557	0.185165	0.586156	0.791785	3.98568e-06	0.88315	0.00517664	major facilitator superfamily transporter
transcriptional regulator CDS	PA1109	27.46	30.47	29.4	30.35	22.84	25.32	34.92	24.54	29.23	25.13	29.32	-0.25061	0.152186	-0.0599141	0.815645	0.196883	0.0486037	0.306313	0.369293	transcriptional regulator
hypothetical protein CDS	PA1110	64.52	72.22	76.82	65.67	61.41	55.62	51.21	58.83	63.45	28.28	31.07	-0.316814	0.0399248	-0.358475	0.0869881	-0.653458	1.48789e-07	-0.7572	0.00199978	hypothetical protein
hypothetical protein CDS	PA1111	3.59	3.14	3.95	11.42	12.99	12	19.25	11.34	13.24	25.68	31.96	1.52362	3.52936e-12	1.81103	7.69649e-13	1.28296	5.77128e-15	1.48535	1.65822e-07	hypothetical protein
hypothetical protein CDS	PA1112	64.38	66.46	82.88	55.15	50.6	57.59	66.93	65.78	82.75	61.81	59.06	-0.47412	0.00314012	-0.0638372	0.810866	0.0579712	0.00054554	0.262631	0.79134	hypothetical protein
hypothetical protein CDS	PA1112a	499.3	485.97	563.64	288.13	289.35	342.01	257.46	355.65	421.99	180.79	170.35	-0.82607	1.30081e-08	-0.622372	0.00900099	-0.665766	0.000306789	-0.634731	0.00919611	hypothetical protein
hypothetical protein CDS	PA1112b	2414.53	3105.22	3078.54	1658.55	1512.38	2046.15	1175.96	1633.26	2252.15	911.78	680.28	-0.786852	1.43732e-06	-0.787022	0.00190764	-0.76868	2.23709e-06	-0.924086	0.0076251	hypothetical protein
ABC transporter ATP-binding protein/permease CDS	PA1113	19.83	22.4	21.94	23.32	18.73	22.32	19.58	17.72	19.28	12.3	14.84	-0.0983611	0.5889	-0.253242	0.177264	-0.16517	0.0138084	-0.330599	0.420765	ABC transporter ATP-binding protein/permease
hypothetical protein CDS	PA1114	35.1	39.7	41.68	44.04	36.32	53.98	51.49	47.51	48.49	35.96	37.75	0.0940714	0.729801	0.254861	0.247301	-0.107791	0.976739	-0.0199078	0.62575	hypothetical protein
hypothetical protein CDS	PA1115	71.16	65.48	64.84	57.99	56.35	65.7	61.4	61.93	70.17	65.66	63.51	-0.258967	0.106494	-0.13309	0.549943	0.305266	0.00329759	0.333306	0.0941032	hypothetical protein
hypothetical protein CDS	PA1116	71.66	87.82	92.52	64.62	69.9	82.7	76.21	93	95.05	14.89	17.46	-0.298355	0.118177	0.0013482	0.995948	-2.11725	8.68492e-27	-1.95115	1.81083e-22	hypothetical protein
hypothetical protein CDS	PA1117	140.46	146.98	156.42	130.56	119.1	149.53	129.77	162.09	175.86	70.12	57.62	-0.248467	0.133696	0.00523396	0.985041	-0.973984	1.642e-06	-0.865698	2.14897e-05	hypothetical protein
hypothetical protein CDS	PA1118	92.52	80.44	90.11	100.42	84.35	87.95	109.93	96.26	113.48	464.77	452.55	-0.0545083	0.800778	0.193298	0.354049	2.40035	1.05196e-125	2.52105	2.42959e-52	hypothetical protein
yfiB CDS	PA1119	133.38	144.63	144.04	185.36	151.1	166.29	127.72	130.76	129.26	171.36	154.56	0.144002	0.337405	-0.190903	0.332434	0.633832	0.0662901	0.332096	0.000414888	hypothetical protein
tpbB CDS	PA1120	43.05	45.47	41.81	59.72	44.97	52.91	44.86	44.8	49.89	46.84	45.89	0.161581	0.341295	0.0220551	0.929763	0.298545	0.502462	0.129736	0.105607	diguanylate cyclase
yfiR CDS	PA1121	67.3	76.29	63.15	110.13	84.38	96.3	95.21	73.04	109.1	135.29	130.45	0.373861	0.0182841	0.329025	0.130032	0.830283	2.23414e-08	0.69906	3.15732e-05	hypothetical protein
hypothetical protein CDS	PA1123	109.84	130.68	122.83	156.59	131.23	132.39	114.17	77.7	120.02	50.72	53.1	0.103526	0.560116	-0.296045	0.190724	-0.675539	2.61815e-16	-1.07988	0.00220841	hypothetical protein
dgt CDS	PA1124	79.04	67.33	63.57	95.64	73.23	73.26	66.12	57.85	68.86	68.51	69.79	0.0903318	0.705562	-0.200417	0.362346	0.412913	0.720051	0.122323	0.0144684	deoxyguanosinetriphosphate triphosphohydrolase
NAD-dependent protein deacylase CDS	PA1125	67.52	76.38	74.69	79.85	66.48	80.52	63.27	60.79	59.05	113.3	107.04	-0.0492751	0.803687	-0.32181	0.0779407	1.14971	1.17936e-10	0.905252	1.50149e-11	NAD-dependent protein deacylase
hypothetical protein CDS	PA1126	348.27	366.16	340.33	327.59	306.15	377.02	220.12	254.86	294.01	650.1	569.43	-0.16007	0.332844	-0.512758	0.00882896	1.53581	2.93691e-16	1.18091	5.6871e-14	hypothetical protein
oxidoreductase CDS	PA1127	646.47	694.36	604.14	641.13	568.01	697.66	328.24	376.35	458.66	1828.55	1963.07	-0.128943	0.442842	-0.788601	3.63289e-05	2.56455	1.50851e-52	1.94386	3.74174e-36	oxidoreductase
transcriptional regulator CDS	PA1128	30.7	34.27	33.52	38.26	36.93	35.27	39.03	28.65	30.52	42.05	35.62	0.0620178	0.748264	-0.084761	0.730089	0.555937	0.018113	0.423651	0.00570149	transcriptional regulator
glutathione transferase FosA CDS	PA1129	37.95	40.37	36.58	52.77	44.92	40.58	45.04	26.43	30.19	143.63	136.15	0.155978	0.444595	-0.25412	0.345272	2.33619	1.24195e-37	1.98529	2.855e-26	glutathione transferase FosA
rhlC CDS	PA1130	46.71	38.31	30.67	77.87	54.68	54.07	32.31	26.55	31.92	417.28	423.01	0.536106	0.0177861	-0.418085	0.0803427	4.07916	8.2983e-84	3.14338	4.65312e-144	rhamnosyltransferase
major facilitator superfamily transporter CDS	PA1131	58.67	44.96	46.38	101.84	71.04	83.51	38.18	31.95	40.29	223.07	207.43	0.624025	0.00105102	-0.510972	0.0150943	2.83864	5.00611e-29	1.77144	2.54712e-65	major facilitator superfamily transporter
hypothetical protein CDS	PA1132	140.06	146.67	166.41	117.02	130.09	148.63	78.45	97.52	118.97	36.96	39.67	-0.283513	0.121305	-0.663884	0.00227962	-1.04405	7.35741e-21	-1.44654	9.02285e-06	hypothetical protein
hypothetical protein CDS	PA1133	100.73	103.06	92.28	106.55	99.57	99.89	80.67	77.01	88.57	78.38	85.02	-0.0543838	0.785362	-0.334675	0.0830284	0.297781	0.737055	0.0161511	0.125398	hypothetical protein
hypothetical protein CDS	PA1134	299.9	197.91	140.13	378.61	331.86	341.3	202.67	178.33	189.71	457.79	577.72	0.547369	0.0453449	-0.233556	0.490566	1.73958	8.48247e-10	0.999939	1.17909e-22	hypothetical protein
molecular chaperone Hsp31/glyoxalase CDS	PA1135	54.46	41.8	44.95	72.45	59.29	56.7	83.55	63.94	53.94	246.21	284.71	0.290665	0.152115	0.407921	0.102038	2.26985	1.53406e-65	2.40051	3.41931e-27	molecular chaperone Hsp31/glyoxalase
transcriptional regulator CDS	PA1136	24.94	26.21	23.89	32.19	27.27	27.19	28.7	21.19	27.41	32.55	33.01	0.0991119	0.622805	-0.040183	0.878991	0.654691	0.00202414	0.486919	0.000812495	transcriptional regulator
oxidoreductase CDS	PA1137	8.14	10.02	9.68	12.03	9.64	9.05	8.55	7.92	8.66	10.81	14.36	0.0369943	0.900021	-0.212809	0.398637	0.879331	0.00689807	0.632052	0.000126189	oxidoreductase
transcriptional regulator CDS	PA1138	14.45	16.6	14.63	18.95	15.85	12.64	19.66	13.5	15.86	11.43	14.67	-0.0467699	0.873143	0.0167339	0.955006	-0.0060579	0.994355	0.0136325	0.982058	transcriptional regulator
hypothetical protein CDS	PA1139	19.12	30.67	20.8	29.82	26.59	24.69	29.02	23.64	28.16	23.95	23.45	0.0972639	0.730686	0.116089	0.687446	0.126518	0.608236	0.0854049	0.536983	hypothetical protein
hypothetical protein CDS	PA1140	55.27	54.45	51.61	78.32	71.2	60	65.4	52.02	57.32	39.78	44.5	0.263265	0.130757	0.0320062	0.895484	-0.153424	0.0037425	-0.370086	0.429054	hypothetical protein
transcriptional regulator CDS	PA1141	13.19	21.25	18.05	26.18	22.54	19.5	22.42	17.99	13.61	15.27	14.87	0.263063	0.26788	-0.0282453	0.939665	0.0526224	0.0768138	-0.149038	0.852279	transcriptional regulator
transcriptional regulator CDS	PA1142	52.74	70.39	73.51	71.63	59.16	60.52	55.4	51.85	51.21	43.32	34.62	-0.135945	0.515577	-0.371243	0.0752889	-0.12978	0.00587597	-0.341266	0.5447	transcriptional regulator
hypothetical protein CDS	PA1143	2.66	4.04	4.73	5.99	4.37	3.35	6.15	5.12	4.19	4.6	4.78	0.143427	0.730816	0.338728	0.352684	0.169058	0.358171	0.352314	0.619037	hypothetical protein
major facilitator superfamily transporter CDS	PA1144	4.12	4.33	5.16	5.98	4.48	3.97	6.14	4.98	5.18	5.04	8.17	-0.0188401	0.959568	0.171173	0.561139	0.58351	0.00720557	0.705348	0.0316866	major facilitator superfamily transporter
transcriptional regulator CDS	PA1145	22.73	26.4	24.75	35.87	27.3	28.84	18.58	16.39	23.33	17.4	16.62	0.20348	0.262581	-0.407334	0.0585215	0.118354	0.000443781	-0.462414	0.626831	transcriptional regulator
iron-containing alcohol dehydrogenase CDS	PA1146	7.41	10.6	9.86	11.11	9.87	11.46	11.52	9.42	11.58	12.24	10.9	0.113103	0.653677	0.140011	0.610148	0.402398	0.0337137	0.360851	0.0577321	iron-containing alcohol dehydrogenase
amino acid permease CDS	PA1147	17.11	19.21	20.38	23.87	20.33	19.66	40.31	21.6	31.62	18.22	18.98	0.0660118	0.755069	0.602953	0.00921518	-0.414052	0.603268	-0.0660239	0.092309	amino acid permease
toxA CDS	PA1148	6.49	8.45	9.06	8.6	7.72	7.78	8.59	8	9.67	9.23	11.94	-0.090254	0.714307	0.0527101	0.852041	0.576534	0.000117923	0.610269	0.00786406	exotoxin A
hypothetical protein CDS	PA1149	25.88	29.05	23.6	28.01	26.06	31.01	25.51	22.14	23.93	19.83	27.53	0.0121268	0.967728	-0.203985	0.421746	0.294436	0.96142	0.0839757	0.242945	hypothetical protein
pys2 CDS	PA1150	292.27	188.22	157.93	410.11	400.82	385.96	219.79	161.26	261.19	272.53	249.25	0.729151	0.00232592	-0.083118	0.819602	0.595379	0.0025902	-0.192756	0.00561514	pyocin-S2
imm2 CDS	PA1151	2830.99	1383.65	1285.95	3667.2	3107.45	2951.95	1736.88	963.52	2013.71	2567.68	2394.49	0.521948	0.224537	-0.301934	0.44595	0.967209	0.393003	0.0460326	0.000234014	pyocin-S2 immunity protein
hypothetical protein CDS	PA1153	17.64	17.2	15.34	21.72	21.55	22.61	22.55	18.75	20.29	16.05	13.34	0.276673	0.166903	0.206293	0.40445	-0.169096	0.118692	-0.260626	0.484254	hypothetical protein
hypothetical protein CDS	PA1154	33.33	26.95	34.24	35.48	28.24	30.61	35.15	31.67	37.72	20.93	19.13	-0.107396	0.665401	0.0602359	0.827053	-0.484586	0.0330148	-0.42359	0.0197691	hypothetical protein
nrdB CDS	PA1155	368.03	335.47	384.74	314.3	371.79	303.01	522.11	595.53	436.2	403.28	320.87	-0.228462	0.230847	0.427735	0.0575482	-0.215322	0.0200482	0.30611	0.375659	ribonucleotide-diphosphate reductase subunit beta
nrdA CDS	PA1156	331.36	337.42	289.08	245.4	281.07	241.88	629.91	602.56	376.02	506.72	443.78	-0.403134	0.013516	0.643223	0.00841997	0.127494	1.53962e-15	1.00465	0.650545	ribonucleotide-diphosphate reductase subunit alpha
two-component response regulator CDS	PA1157	32.9	48.95	51.92	72.97	51.76	62.37	60.49	43.3	50.12	22.82	19.45	0.358946	0.104425	0.1185	0.679143	-0.953666	4.15383e-14	-1.17943	2.18645e-06	two-component response regulator
two-component sensor CDS	PA1158	27.26	36.67	33.96	38.94	33.44	41.16	35.02	29.33	31.05	25.17	23.01	0.109401	0.597155	-0.109731	0.642147	-0.088844	0.0085973	-0.292518	0.652709	two-component sensor
cold-shock protein CDS	PA1159	2522.7	3559.08	3064.16	4828.29	3625.73	4491	2784.57	1453.67	2845.56	1093.5	973.67	0.383556	0.0270948	-0.435415	0.107672	-0.851432	2.5745e-40	-1.61395	0.00101065	cold-shock protein
hypothetical protein CDS	PA1160	281.18	266.1	264.75	321.53	269.61	335.3	186.16	207.71	254.32	131.04	127.48	0.0805898	0.676631	-0.388764	0.067354	-0.433017	4.5346e-14	-0.893099	0.0452618	hypothetical protein
rrmA CDS	PA1161	163.18	153.24	125.07	163.53	178.85	202.25	103.59	146.92	112.41	66.99	69.84	0.191458	0.370249	-0.331388	0.214379	-0.521974	2.14178e-14	-0.958787	0.0330385	rRNA methyltransferase
dapE CDS	PA1162	236.72	220.17	175.5	243.42	274.31	285.05	175.98	208.48	161.7	88.76	93.28	0.231181	0.268633	-0.269992	0.29321	-0.694385	2.41867e-20	-1.09844	0.00107733	succinyl-diaminopimelate desuccinylase
ndvB CDS	PA1163	16.84	16.73	15.29	22.08	18.27	20.52	28.39	20.8	25.64	46.71	41.82	0.204934	0.196548	0.515521	0.00432955	1.13402	9.20192e-30	1.31427	1.44795e-10	glycosyl transferase
hypothetical protein CDS	PA1164	66.48	92.96	94.26	119.7	90.69	104.93	127.15	82.68	113.93	61.75	61.9	0.202191	0.326641	0.258336	0.293796	-0.479589	0.000280425	-0.499328	0.0177038	hypothetical protein
pcpS CDS	PA1165	22.99	33.77	30.59	41.42	33.38	39.85	39.74	33.5	34.75	22.96	24.25	0.2785	0.164881	0.223815	0.34753	-0.296458	0.00616687	-0.369084	0.129904	4'-phosphopantetheinyl transferase
hypothetical protein CDS	PA1166	14	11.97	13.12	38.37	26.17	25.73	21.79	13.55	16.56	89.59	123.5	1.02918	8.75561e-08	0.303353	0.246979	2.90411	8.43942e-26	2.22236	8.69665e-38	hypothetical protein
hypothetical protein CDS	PA1167	37.61	33.43	34.05	59.88	49.61	56.88	47.97	33.65	52.72	76.65	83.86	0.536225	0.000465047	0.253909	0.302292	1.14685	4.98941e-10	0.837073	4.66642e-08	hypothetical protein
hypothetical protein CDS	PA1168	43.58	27.14	46.8	88.7	82.11	99.37	44.96	29.89	76.82	94.28	69.19	1.00596	5.84177e-06	0.244293	0.549843	0.986342	0.490028	0.200959	0.00279353	hypothetical protein
arachidonate 15-lipoxygenase CDS	PA1169	19.85	23.5	25.49	26.05	23.98	27.2	21.67	19.3	30.23	38.19	35.2	0.0625362	0.766722	-0.0305777	0.922512	0.92917	2.65136e-10	0.735922	3.29936e-05	arachidonate 15-lipoxygenase
hypothetical protein CDS	PA1170	143.07	210.45	257.55	79.22	94.5	120.12	67.28	154.35	224.63	17.21	15.11	-1.05272	4.09344e-06	-0.388154	0.517061	-2.6112	1.22537e-28	-2.58652	1.88571e-05	hypothetical protein
transglycosylase CDS	PA1171	153.67	158.05	141.52	159.07	165.07	158.51	160.25	153.39	146.26	103.5	107.65	-0.0104066	0.961562	-0.0536251	0.813544	-0.230218	0.00493461	-0.285824	0.195317	transglycosylase
napC CDS	PA1172	38.3	52.31	44.61	52.33	44.15	53.3	49.54	61.07	51.51	21.52	20.09	0.0450964	0.854281	0.191856	0.465605	-1.06557	3.11082e-10	-0.974732	2.09932e-06	cytochrome C protein NapC
napB CDS	PA1173	20	29.4	22.96	22.28	17.96	27.97	28.11	26.02	27.24	14.53	9.62	-0.17499	0.528127	0.0934985	0.742849	-0.845119	0.0171557	-0.671391	0.000580892	cytochrome C protein NapB
napA CDS	PA1174	31.36	32.38	31.12	32.28	24.89	39.87	44.87	35.78	35.06	29.54	30.69	-0.0703224	0.795725	0.201038	0.325485	-0.0446073	0.382434	0.157424	0.829616	nitrate reductase catalytic subunit
napD CDS	PA1175	44.22	34.04	28.66	57.41	43.71	46.1	69.95	47.94	52.03	73.14	67.65	0.323009	0.191526	0.545835	0.0348458	0.624203	9.37963e-07	0.784828	0.0030894	nitrate reductase biosynthesis protein NapD
napF CDS	PA1176	46.47	39.95	37.36	70.65	48.41	54.76	105.86	55.95	64.5	154.33	175.6	0.356745	0.0860592	0.733343	0.00362477	1.43195	7.17969e-29	1.747	6.24203e-09	ferredoxin protein NapF
napE CDS	PA1177	215.05	144.66	139.95	289.4	169.68	186.89	447.57	234.42	296.18	782.71	871.39	0.226272	0.455601	0.813014	0.00260333	1.64505	1.17131e-29	2.06938	4.15035e-12	nitrate reductase protein NapE
oprH CDS	PA1178	1790.82	1023.72	562.2	457.12	2450.07	507.24	466.39	410.97	431.69	363.84	364.59	-0.0258906	0.970532	-1.31888	3.07978e-05	0.0481772	0.242293	-0.895057	0.790304	PhoP/Q and low Mg2+ inducible outer membrane protein H1
phoP CDS	PA1179	236.66	199.26	152.2	130.56	188.08	135.94	152.16	145.74	139.09	67.69	82.78	-0.4322	0.0916399	-0.488085	0.0361381	-0.641631	0.000444543	-0.688037	0.000645115	two-component response regulator PhoP
phoQ CDS	PA1180	59.66	76.68	70.99	54.02	61.39	56.05	54.28	54.79	57.99	25.08	21.64	-0.356863	0.0311897	-0.373017	0.0459841	-0.939865	3.64138e-11	-1.0007	3.32245e-07	two-component sensor PhoQ
sensor protein CDS	PA1181	37.71	44.58	53.25	40.48	34.46	44.1	41.27	44.97	55.88	64.46	64.48	-0.277371	0.149466	-0.0043303	0.988297	0.741398	6.13375e-14	0.841372	0.00027542	sensor protein
transcriptional regulator CDS	PA1182	27.32	42.09	35.46	45.29	33.83	40.15	28.31	25.15	32.52	41.13	36.22	0.0796749	0.761251	-0.347357	0.133666	0.736132	0.125555	0.317259	0.000146001	transcriptional regulator
dctA CDS	PA1183	38.71	17.19	16.88	12.68	16.46	32.66	2026.78	1587.6	1403.16	79.53	366.87	-0.2117	0.71701	5.47987	6.39987e-90	-2.27821	4.75929e-05	-0.178941	0.000577421	C4-dicarboxylate transport protein
transcriptional regulator CDS	PA1184	32.97	29.03	27.45	38.46	33.64	28.11	28.86	28.5	32.05	24.07	26.79	0.0531627	0.844932	-0.0780716	0.765884	0.0762722	0.509687	-0.0881288	0.727356	transcriptional regulator
glutathione S-transferase CDS	PA1185	9.34	5.94	6.41	14.08	12.32	8.45	11.73	8.14	7.13	10.99	12.02	0.504662	0.0869439	0.205333	0.582085	0.655657	0.331064	0.408298	0.0165005	glutathione S-transferase
hypothetical protein CDS	PA1186	6.05	8.66	7.38	11.31	9.33	10.24	12.29	6.89	8.86	10.51	12.21	0.358088	0.0942234	0.242135	0.429262	0.5937	0.0246519	0.47878	0.0216303	hypothetical protein
acyl-CoA dehydrogenase CDS	PA1187	15.04	17.8	13.64	22.55	18.65	18.04	20.8	13.08	21.43	15.38	16.84	0.234655	0.235659	0.153509	0.598244	0.125317	0.914502	-0.0320534	0.628699	acyl-CoA dehydrogenase
hypothetical protein CDS	PA1188	24.04	30.62	24.72	28.86	23.02	26.99	28.6	19.17	25.54	27.4	28.64	-0.108389	0.597834	-0.192187	0.429262	0.510619	0.00930873	0.390989	0.0117962	hypothetical protein
Zn-dependent metalloprotease CDS	PA1189	29.69	40.79	38.91	45.8	40.19	45.63	33.47	32.62	41.33	22.33	23.57	0.158738	0.443734	-0.0967786	0.727079	-0.329395	3.46036e-05	-0.617876	0.145595	Zn-dependent metalloprotease
hypothetical protein CDS	PA1190	39.15	36.47	35.96	173.72	96.81	217.23	186.14	54.24	109.91	805.16	896	1.82339	1.39392e-15	1.40038	3.82714e-06	2.97086	2.10107e-11	2.71825	2.09855e-08	hypothetical protein
hypothetical protein CDS	PA1191	56.44	47.05	43	48.68	46.92	54.15	43.2	53.58	67.81	61.69	43.96	-0.0715373	0.782912	0.0863702	0.791648	0.242584	0.059333	0.245203	0.38758	hypothetical protein
tRNA 2-thiocytidine biosynthesis protein TtcA CDS	PA1192	135.35	160.94	164.31	147.22	152.08	155.43	133.56	150.26	131.83	37.41	38.22	-0.113981	0.506436	-0.209533	0.343656	-1.55767	7.44124e-43	-1.6554	6.24145e-16	tRNA 2-thiocytidine biosynthesis protein TtcA
hypothetical protein CDS	PA1193	77.88	99.61	93.48	93.44	81.75	98.78	88.85	92.04	94.68	25.87	23.57	-0.0827315	0.683199	-0.0453946	0.852858	-1.5742	5.49828e-29	-1.59542	3.56102e-17	hypothetical protein
amino acid permease CDS	PA1194	10.84	13.35	14.47	13.43	12.25	14.08	16.34	16.62	17.29	5.98	5.68	-0.0591165	0.811275	0.296065	0.179828	-1.2006	1.47375e-07	-0.982077	4.51369e-09	amino acid permease
hypothetical protein CDS	PA1195	10.97	11.26	13.53	18.15	14.23	16.13	20.21	16.52	15.53	16.31	17.33	0.316832	0.122398	0.449252	0.0528932	0.257647	0.0614976	0.360259	0.252992	hypothetical protein
transcriptional regulator CDS	PA1196	18.88	21.82	26.42	15.22	13.67	14.02	15.69	9.19	11.8	15.61	15.05	-0.714962	1.84249e-05	-0.918545	3.08443e-05	0.642738	0.0108238	0.450327	0.00526266	transcriptional regulator
NAD-dependent protein deacylase CDS	PA1197	66.97	68.69	95.91	52.13	47.32	56.28	46.89	48.09	55.8	42.2	41.05	-0.641876	0.000585878	-0.667533	0.00180018	0.0339065	0.766372	-0.0537496	0.87872	NAD-dependent protein deacylase
hypothetical protein CDS	PA1198	610.59	589.13	439.94	1243.43	1046.83	973.21	780.17	430.59	659.08	629.42	710.65	0.843874	1.18736e-06	0.089793	0.77963	0.423631	0.00165562	-0.255319	0.0717354	hypothetical protein
lipoprotein CDS	PA1199	576.16	522.45	554.26	551.13	548.21	547.75	426.91	439.87	591.39	482.98	447.22	-0.10644	0.523242	-0.252194	0.275261	0.240385	0.79713	0.021887	0.279645	lipoprotein
hypothetical protein CDS	PA1200	94.91	100.37	106.02	95.42	97.51	96.07	77.68	76.45	86.93	135.02	130.83	-0.157224	0.309671	-0.388634	0.0302349	1.0249	1.1253e-09	0.782683	3.61761e-09	hypothetical protein
transcriptional regulator CDS	PA1201	35.79	41.33	41.21	49.88	38.94	45	39.36	29.57	30.25	64.38	70.81	0.0699407	0.729801	-0.325806	0.112395	1.33393	7.65109e-11	0.995915	8.44721e-13	transcriptional regulator
hydrolase CDS	PA1202	321.96	226.05	212.77	511.48	375.17	432.98	247.42	180.26	232.81	1109.31	1058.13	0.635232	0.00293348	-0.283877	0.286546	2.59595	4.96946e-34	1.72745	3.05624e-53	hydrolase
hypothetical protein CDS	PA1203	76.9	70.18	77.84	76.31	82.79	79.86	155.81	115.68	87.84	55.68	56.26	-0.0144502	0.954277	0.564866	0.0215119	-0.771883	0.118964	-0.255773	0.00190406	hypothetical protein
NAD(P)H-dependent FMN reductase CDS	PA1204	68.46	77.77	64.46	60.47	69.24	67.7	108.89	99.06	70.89	62.52	65.05	-0.184263	0.333302	0.317776	0.205376	-0.233976	0.160624	0.211857	0.342405	NAD(P)H-dependent FMN reductase
quercetin 2,3-dioxygenase CDS	PA1205	55.79	67.15	57.87	58.91	59.65	68.77	98.26	93.71	74.74	69.02	70.07	-0.0465729	0.835552	0.473499	0.020854	-0.048256	0.00229196	0.372249	0.834907	quercetin 2,3-dioxygenase
hypothetical protein CDS	PA1206	66.86	76.52	72.41	81.49	85.01	80.48	103.72	112.95	102.31	51.82	56.3	0.0931589	0.61236	0.479825	0.0108624	-0.66781	0.0201261	-0.400018	0.000717439	hypothetical protein
kefB CDS	PA1207	41.51	53.2	52.23	56.53	51	51.45	67.11	74.56	63.36	36.8	35.17	0.0131127	0.95414	0.401044	0.0543895	-0.618955	0.0131601	-0.334206	0.00163668	glutathione-regulated potassium-efflux system protein KefB
hypothetical protein CDS	PA1208	19.42	22.97	22.21	29.07	25.14	29.44	35.14	26.35	28.61	48.43	43.5	0.263145	0.0873176	0.388259	0.0434715	0.920683	2.06279e-14	0.996594	3.85734e-07	hypothetical protein
hypothetical protein CDS	PA1209	21.33	18.67	15.84	23	21.88	19.8	28.06	20.76	28.91	33.55	36.91	0.101858	0.689961	0.372887	0.116315	0.751781	2.74584e-11	0.869928	0.000157415	hypothetical protein
quercetin 2,3-dioxygenase CDS	PA1210	12.28	10.99	10.38	18.37	14.45	16.22	17.45	11.21	20.1	34.73	37.6	0.412021	0.042015	0.418481	0.127496	1.45313	2.48474e-19	1.34512	1.39931e-09	quercetin 2,3-dioxygenase
hypothetical protein CDS	PA1211	7.66	7.04	5.93	12.39	7.56	9.99	8.02	6.12	9.09	14.32	15.16	0.388342	0.148822	0.0769683	0.826296	1.2268	0.000251456	0.876033	5.00066e-07	hypothetical protein
major facilitator superfamily transporter CDS	PA1212	3.47	4.56	3.97	9.21	6.21	6.92	6.73	5.93	6.3	16.53	14.84	0.734104	0.000713835	0.557008	0.0194446	1.60209	1.44123e-12	1.40615	1.82888e-15	major facilitator superfamily transporter
hypothetical protein CDS	PA1213	2.86	2.47	2.95	6.17	4.86	6.1	5.75	5.12	4.73	12.2	10.22	0.855421	0.000311561	0.777494	0.0039878	1.39578	3.30639e-09	1.30884	3.03653e-09	hypothetical protein
hypothetical protein CDS	PA1214	1.78	4.22	2.78	7.28	4.95	4.91	5.36	5.32	3.47	10.96	12.53	0.760252	0.00879847	0.575606	0.0920353	1.59116	7.8004e-11	1.44563	2.38848e-10	hypothetical protein
hypothetical protein CDS	PA1215	4.59	6.33	5.96	8.94	7.76	6.92	9.09	10	8.33	18.45	23.05	0.359655	0.10423	0.602516	0.0109561	1.46444	2.30263e-20	1.64809	2.69523e-11	hypothetical protein
hypothetical protein CDS	PA1216	9.07	9.96	11.62	16.56	14.8	18.49	17.88	18.54	12.27	37.25	45.25	0.564826	0.00386778	0.56573	0.0333045	1.62058	9.70496e-21	1.67241	3.56172e-11	hypothetical protein
2-isopropylmalate synthase CDS	PA1217	13.75	16.26	16.44	27.11	22	23.32	26.5	22.31	21.16	52.19	51.62	0.519662	0.000544055	0.499704	0.00973887	1.4518	4.23197e-28	1.43054	2.53808e-16	2-isopropylmalate synthase
hypothetical protein CDS	PA1218	10.7	9.55	9.96	24.26	15.66	15.9	23.33	20.13	12.51	32.78	40.31	0.721213	0.000661896	0.763464	0.00432955	1.25384	9.09269e-10	1.36164	3.57569e-06	hypothetical protein
hypothetical protein CDS	PA1219	5.06	5.69	6.18	9.84	6.27	7.29	12.18	9.04	6.55	15.5	19.18	0.31706	0.263666	0.583346	0.0567041	1.19401	1.14186e-09	1.48132	2.03153e-05	hypothetical protein
hypothetical protein CDS	PA1220	2.98	3.24	2.49	7	4.46	4.86	7.37	6.56	4.91	12.69	14.11	0.730318	0.00300425	0.975656	0.000143572	1.38123	4.73731e-14	1.60541	5.5389e-09	hypothetical protein
hypothetical protein CDS	PA1221	1.84	1.58	2.11	5.89	4.25	5.41	11.58	3.89	3.31	14.98	17.24	1.2807	9.4929e-10	1.43961	6.82855e-05	1.5221	1.30088e-28	2.02364	0.0189802	hypothetical protein
membrane-bound lytic murein transglycosylase A CDS	PA1222	72.85	86.89	84.12	93.71	77.98	93.23	68.36	66.66	73.99	48.55	56.47	0.0157584	0.941854	-0.289947	0.114263	-0.100433	0.000454677	-0.396376	0.618358	membrane-bound lytic murein transglycosylase A
transcriptional regulator CDS	PA1223	28.11	30.09	29.11	32.84	27.49	28.34	42.38	27.98	34.6	38.52	36.08	-0.0793874	0.68145	0.173568	0.464059	0.406152	1.11227e-05	0.562199	0.0494923	transcriptional regulator
NAD(P)H dehydrogenase CDS	PA1224	18.09	18.01	17.18	19.74	21.62	18.15	24.77	20.34	16.65	13.42	14.24	0.0576347	0.822587	0.129654	0.645181	-0.258598	0.194056	-0.17215	0.297697	NAD(P)H dehydrogenase
NAD(P)H dehydrogenase CDS	PA1225	18.81	16.08	19.48	17.69	17.44	16.19	20.34	16.18	14.95	12.17	13	-0.178398	0.430051	-0.154054	0.590692	-0.134629	0.393031	-0.108165	0.59994	NAD(P)H dehydrogenase
transcriptional regulator CDS	PA1226	30.02	39.95	31.74	28.07	25.09	30	32.42	23.52	36.76	27.67	28.36	-0.3738	0.0424481	-0.206704	0.433406	0.171323	0.0798685	0.189952	0.482478	transcriptional regulator
hypothetical protein CDS	PA1227	30.91	32	38.52	31.26	22.59	31.36	38.18	25.21	28.25	19.24	21.97	-0.341818	0.0860328	-0.222591	0.372764	-0.248255	0.329132	-0.167088	0.281425	hypothetical protein
hypothetical protein CDS	PA1228	24.87	35	34.39	36.28	29.9	33.72	39.85	30.05	25.75	10.99	13.08	-0.0165902	0.957198	-0.0535206	0.871241	-1.07349	1.89703e-08	-1.07733	5.8834e-05	hypothetical protein
transcriptional regulator CDS	PA1229	9.44	8.92	9.41	12.22	13.61	10.39	20.85	12.01	15.1	16.59	15.64	0.266551	0.254456	0.662793	0.00615632	0.329646	0.000693309	0.6079	0.193819	transcriptional regulator
hypothetical protein CDS	PA1230	7.55	6.3	3.05	5.27	5.05	5.59	6.51	2.88	8.09	3.58	6.67	-0.155126	0.763671	-0.0550644	0.929763	0.144151	0.66991	0.069861	0.799697	hypothetical protein
hypothetical protein CDS	PA1231	1.72	2.18	2.02	3.79	3.03	2.44	2.66	2.19	3.35	3.93	2.81	0.464159	0.14771	0.342156	0.35931	0.605001	0.234653	0.382291	0.074848	hypothetical protein
hypothetical protein CDS	PA1232	5.73	6.99	6.78	8.66	6.89	7.24	8.08	6.42	7.66	8.12	8.52	0.114286	0.602797	0.100882	0.692723	0.478363	0.0139142	0.416159	0.0165281	hypothetical protein
hypothetical protein CDS	PA1233	29.07	36.14	29.25	41.78	34.43	40.87	26.19	22.56	26.32	22.87	26.25	0.194245	0.38817	-0.389552	0.109505	0.273774	0.0580139	-0.253408	0.282708	hypothetical protein
hypothetical protein CDS	PA1234	46.18	52.54	51.31	64.52	51.23	49.48	39.49	28.28	44.06	33.26	44.92	0.0321075	0.894547	-0.492013	0.0210278	0.381731	0.262131	-0.12613	0.125398	hypothetical protein
transcriptional regulator CDS	PA1235	30.65	38.01	31.02	41.13	41.83	35.42	47.21	29.91	37	38.4	40.9	0.143536	0.47877	0.105382	0.698288	0.375601	0.0760686	0.314247	0.0824471	transcriptional regulator
major facilitator superfamily transporter CDS	PA1236	4.72	5.71	6.66	6.99	5.38	4.79	6.59	5.51	5.67	9.49	8.05	-0.0892283	0.771263	-0.0183737	0.955006	0.863768	2.08124e-05	0.897448	6.07797e-05	major facilitator superfamily transporter
multidrug resistance efflux pump CDS	PA1237	2.16	4.1	3.57	3.51	3.5	4.62	6.14	4.1	7.11	4.73	6.73	0.13118	0.728619	0.684074	0.02425	0.293515	0.00209112	0.556321	0.335463	multidrug resistance efflux pump
multidrug efflux pump outer membrane protein CDS	PA1238	2.06	2.13	1.57	3.39	2.76	2.71	4.5	3.31	3.4	7.09	6.57	0.469495	0.0868005	0.824502	0.00237173	1.16536	4.64498e-12	1.42542	7.18031e-07	multidrug efflux pump outer membrane protein
hypothetical protein CDS	PA1239	7.63	7.63	6.86	11.74	8.3	8.64	11.85	8.59	8.81	13.94	13.49	0.248355	0.30642	0.304587	0.248816	0.797328	7.04566e-05	0.833427	0.000393355	hypothetical protein
enoyl-CoA hydratase CDS	PA1240	6.77	7.12	5.67	9.81	7.19	8.13	6.36	7.08	5.95	12.33	13.09	0.236297	0.357541	-0.0774875	0.819602	1.25758	1.52805e-05	0.985995	1.52777e-07	enoyl-CoA hydratase
transcriptional regulator CDS	PA1241	37.96	42.45	39.32	45.82	42.63	46.1	47.15	39.93	55.28	26.04	25.22	0.0642507	0.748099	0.163307	0.489221	-0.568748	0.000375321	-0.591255	0.00700475	transcriptional regulator
hypothetical protein CDS	PA1242	12.35	12.91	11.45	17.62	17.59	21.19	21.17	21.39	25.89	28.99	31.44	0.498139	0.00259815	0.797305	1.03632e-05	0.704827	2.0021e-10	0.833118	0.000276547	hypothetical protein
sensor/response regulator hybrid protein CDS	PA1243	27.43	28.93	27.81	43.81	38.45	42.93	45.2	45.5	39.33	53.97	55.78	0.458807	9.86278e-05	0.53987	0.0023971	0.639	6.9599e-10	0.702851	0.000525325	sensor/response regulator hybrid protein
hypothetical protein CDS	PA1244	786.57	689.16	653.81	1121.13	879.74	909.45	675.87	451.3	569.29	1952.13	2019.62	0.328231	0.0548157	-0.405221	0.0538611	2.11297	2.82726e-27	1.45054	1.03511e-31	hypothetical protein
hypothetical protein CDS	PA1245	215.63	119.94	74.49	367.34	251.62	253.68	175.5	111.65	106.5	2453.08	2810.53	0.664263	0.133928	-0.144192	0.746173	4.5866	1.1397e-97	3.55148	7.69419e-97	hypothetical protein
aprD CDS	PA1246	66.24	43.63	25.75	91.58	71.23	72.08	52.35	38.15	32.72	566.63	550.76	0.590568	0.0533	-0.211644	0.599104	4.03462	1.81203e-135	3.22984	1.17579e-84	alkaline protease secretion ATP-binding protein AprD
aprE CDS	PA1247	41.55	31.92	18.42	67.75	50.69	50.45	40.6	31.8	33.2	318.68	307.41	0.679941	0.014504	0.103937	0.78685	3.44087	2.19594e-86	2.86062	4.84965e-97	alkaline protease secretion protein AprE
aprF CDS	PA1248	45.85	25.79	19.61	74.09	52.47	64.03	38.35	26.43	32.7	286.29	279.75	0.826638	0.00386184	-0.00356486	0.993049	3.41204	1.45231e-70	2.5623	7.01194e-85	alkaline protease secretion protein AprF
aprA CDS	PA1249	210.53	85.46	67.7	401.32	260.16	260.59	163.33	118.96	93.53	4997.91	5465.75	0.727223	0.118726	-0.0407858	0.954391	5.62257	1.46732e-134	4.40341	4.93838e-138	alkaline metalloproteinase
aprI CDS	PA1250	86.67	85.48	88.02	220.91	154.38	146.06	114.39	76	68.86	476.67	472.36	0.849839	9.17296e-07	-0.087465	0.770502	2.74013	1.17696e-24	1.89547	3.98416e-36	alkaline proteinase inhibitor AprI
chemotaxis transducer CDS	PA1251	14.49	17.81	17.42	37.49	27	27.5	26.08	18.65	16.36	67.7	66.37	0.748211	5.84177e-06	0.208086	0.434957	2.01019	1.28076e-20	1.55744	2.88941e-21	chemotaxis transducer
bifunctional Delta(1)-pyrroline-2-carboxylate/Delta(1)-piperideine-2- carboxylate reductase CDS	PA1252	12.05	14.9	13.91	22.23	15.44	18.52	21.77	14.84	15.31	28.34	35.23	0.336854	0.0859916	0.253079	0.312809	1.17957	5.45974e-09	1.10864	8.29221e-08	bifunctional Delta(1)-pyrroline-2-carboxylate/Delta(1)-piperideine-2- carboxylate reductase
semialdehyde dehydrogenase CDS	PA1253	3.97	5.57	4.71	7.51	5.31	5.67	7.45	5.92	7.45	10.05	14.3	0.255176	0.296475	0.449262	0.0565637	1.10955	5.59896e-09	1.18244	1.30336e-06	semialdehyde dehydrogenase
dihydrodipicolinate synthetase CDS	PA1254	4.36	4.69	4.9	3.95	5.69	8.39	6.99	4.3	7.65	12.54	11.25	0.241578	0.489914	0.32843	0.288627	1.21548	3.21092e-05	1.13981	3.09449e-06	dihydrodipicolinate synthetase
trans-3-hydroxy-L-proline dehydratase CDS	PA1255	4.38	5.46	5.14	12.51	8.18	11.36	20.55	12.97	10.58	17.21	21.26	0.922102	8.3046e-06	1.38047	4.66975e-08	0.693732	2.33949e-08	1.13198	0.0129218	trans-3-hydroxy-L-proline dehydratase
amino acid ABC transporter ATP binding protein CDS	PA1256	5.77	7.28	6.93	14.87	10.67	13.02	21.93	17.45	15.54	20.16	22.42	0.784628	0.000128772	1.31393	1.06274e-09	0.522055	6.56245e-08	0.937536	0.0206064	amino acid ABC transporter ATP binding protein
amino acid ABC transporter permease CDS	PA1257	4.71	6.3	5.4	7.2	6.28	10.22	13.29	9.87	12.61	8.66	9.61	0.385544	0.185822	0.991422	2.40255e-05	-0.0662337	0.0791081	0.295081	0.811055	amino acid ABC transporter permease
ABC transporter permease CDS	PA1258	4.35	4.19	3.56	5.96	6.34	7.48	13.07	10.41	9.19	8.73	7.19	0.554833	0.0387205	1.27499	2.86373e-07	-0.133601	0.0372524	0.420117	0.645549	ABC transporter permease
hypothetical protein CDS	PA1259	3.82	7.34	5.65	7.88	7.24	6.38	15.28	10.44	10.55	9.75	12.23	0.23836	0.395948	0.972495	0.000111682	0.178627	1.13441e-06	0.735543	0.476203	hypothetical protein
amino acid ABC transporter substrate-binding protein CDS	PA1260	16.58	10.87	13.42	13.4	14.87	13.6	39.08	28.61	29.87	13.42	26.81	-0.0671091	0.83984	1.108	7.43268e-07	-0.369937	0.00403248	0.434206	0.217165	amino acid ABC transporter substrate-binding protein
transcriptional regulator CDS	PA1261	13.51	17.04	17.34	18.48	20.46	19.22	15.03	14.57	13.62	16.72	17.26	0.174801	0.435724	-0.211611	0.407325	0.537572	0.689565	0.202407	0.013771	transcriptional regulator
major facilitator superfamily transporter CDS	PA1262	2.91	4.43	3.87	4.63	3.3	4.13	4.9	4.15	3.56	3.07	4.71	-0.000271862	0.999489	0.0921783	0.791	0.192772	0.408752	0.281405	0.533442	major facilitator superfamily transporter
hypothetical protein CDS	PA1263	31.95	35.87	35.45	54.24	43.88	42.74	58.9	34.39	33.14	41.96	49.4	0.331959	0.0340644	0.194225	0.513979	0.431588	0.131288	0.355326	0.101953	hypothetical protein
transcriptional regulator CDS	PA1264	11.07	11.86	9.37	14.09	14.47	11.68	16.68	11.29	11.32	18.84	19.2	0.20442	0.383335	0.188429	0.520199	0.844806	1.91716e-05	0.838176	0.000200023	transcriptional regulator
hypothetical protein CDS	PA1265	4.11	4.01	3.94	4.42	4.49	4.82	8.09	5.6	5.29	5.69	5.66	0.0797113	0.814262	0.537243	0.0565637	0.154287	0.0201677	0.533094	0.605858	hypothetical protein
oxidoreductase CDS	PA1266	1.81	3.83	2.84	4.47	3.74	3.89	3.52	3.58	3.36	3.64	3.48	0.374728	0.220949	0.224109	0.549943	0.327785	0.720091	0.168309	0.246648	oxidoreductase
hypothetical protein CDS	PA1267	2.33	4.41	2.71	3.02	1.36	1.32	2.14	2.81	3.63	1.93	2.57	-0.686793	0.056029	-0.183219	0.657055	-0.0512398	0.229296	0.23066	0.898566	hypothetical protein
4-hydroxyproline 2-epimerase CDS	PA1268	6.53	6.24	6.48	5.94	4.8	6.36	6.04	7.84	8.94	3.12	3.04	-0.261836	0.289047	0.163442	0.6113	-0.986105	0.024868	-0.768022	0.000990464	4-hydroxyproline 2-epimerase
transcriptional regulator CDS	PA1269	40.59	39.88	38.9	44.94	39.4	47.13	53.92	51.34	55.35	36.8	25.73	0.0327313	0.884759	0.341483	0.0679541	-0.463374	0.277411	-0.282349	0.0363867	transcriptional regulator
hypothetical protein CDS	PA1270	3.19	4.34	4.48	6.04	3.61	4.6	4.69	2.49	3.7	5.53	4.42	0.127469	0.679823	-0.219509	0.496163	0.767694	0.149928	0.436807	0.00469189	hypothetical protein
tonB-dependent receptor CDS	PA1271	84.24	109.88	113.97	116.78	118.53	117.47	103.69	106.79	88.25	28.06	26.55	0.0949054	0.642301	-0.108715	0.674086	-1.54865	6.98828e-55	-1.70682	4.12325e-16	tonB-dependent receptor
cobO CDS	PA1272	116.57	164.48	149.8	166.95	174.11	156.67	120.46	131.26	112.57	56.22	52.93	0.10845	0.612851	-0.297428	0.189851	-0.843236	2.80527e-23	-1.17773	1.74876e-05	cob(I)yrinic acid a,c-diamide adenosyltransferase
cobB CDS	PA1273	66.93	80.89	86.36	92.06	89.17	93.5	64.32	67.25	62.21	16.7	17.26	0.127194	0.467105	-0.333449	0.0979447	-1.60964	6.87347e-70	-1.9925	2.25497e-18	hydrogenobyrinate a,c-diamide synthase
5,6-dimethylbenzimidazole synthase CDS	PA1274	95.41	116.49	132.54	103.44	101.11	113.96	70.07	69.99	78.41	12.74	11.05	-0.204397	0.283398	-0.707398	0.000150499	-2.27956	1.47189e-73	-2.7268	6.3422e-30	5,6-dimethylbenzimidazole synthase
cobD CDS	PA1275	65.01	78.74	84.21	59.78	56.22	76.62	44.8	44.65	53.54	11.15	8.4	-0.327567	0.0949248	-0.725119	6.66295e-05	-1.95143	1.01033e-34	-2.32331	1.75686e-19	cobalamin biosynthesis protein CobD
cobC CDS	PA1276	71.82	114.76	110.43	84.16	83.73	91.87	48.54	53.87	58.98	13.64	12.5	-0.27273	0.211789	-0.906113	2.21336e-05	-1.71888	6.8698e-66	-2.28195	3.9838e-17	threonine-phosphate decarboxylase
cobQ CDS	PA1277	51.41	85.55	90.14	63.52	61.27	70.62	38.32	43.49	39.79	8.59	10.58	-0.291541	0.22724	-0.917507	6.59091e-05	-1.75916	9.01421e-60	-2.27949	4.83433e-17	cobyric acid synthase
cobP CDS	PA1278	69.86	112.71	106.9	80.39	73.64	88.53	38.53	45.59	41.95	14.73	14.02	-0.33169	0.128934	-1.20471	2.01439e-08	-1.22763	4.4874e-41	-1.95639	5.64056e-08	bifunctional adenosylcobinamide kinase/adenosylcobinamide-phosphate guanylyltransferase
cobU CDS	PA1279	56.71	96.67	94.17	66.13	61.5	73.3	33.29	33.99	37.71	15.1	12.8	-0.371656	0.104011	-1.24655	4.94183e-09	-1.01091	4.09794e-39	-1.76351	4.38906e-07	nicotinate-nucleotide--dimethylbenzimidazole phosphoribosyltransferase
hypothetical protein CDS	PA1280	54.01	80.83	99.36	60	57.78	63.27	32.18	36.01	32.05	10.33	7.95	-0.435724	0.0621545	-1.22193	1.18344e-07	-1.5437	5.41788e-42	-2.18539	1.06072e-10	hypothetical protein
cobV CDS	PA1281	57.71	73.92	69.68	48.91	48.25	55.23	28	27.33	32.82	10.34	8.59	-0.483474	0.00188075	-1.22805	7.11658e-13	-1.30546	9.24749e-35	-1.95641	2.84e-09	adenosylcobinamide-GDP ribazoletransferase
major facilitator superfamily transporter CDS	PA1282	10.02	16.27	15.98	13.83	11.33	11.92	9.76	9.45	8.02	5.09	5.93	-0.2705	0.253846	-0.667183	0.00571575	-0.410483	5.18968e-07	-0.728949	0.0835637	major facilitator superfamily transporter
transcriptional regulator CDS	PA1283	34.35	38.57	35.57	45.54	35.02	43.23	35.48	26.46	35.99	50.91	57.13	0.08138	0.707743	-0.224253	0.315526	1.03204	1.73457e-05	0.721128	1.82005e-07	transcriptional regulator
acyl-CoA dehydrogenase CDS	PA1284	11.8	11.42	12.13	15.09	13.36	12.48	14.51	10.6	12.88	14.35	15.55	0.102771	0.607575	0.017689	0.948785	0.55036	0.00665743	0.439543	0.00453554	acyl-CoA dehydrogenase
transcriptional regulator CDS	PA1285	118.44	38.89	25.43	68.14	57.49	44.88	66.66	29.45	44.01	92.09	111.59	-0.122555	0.847879	-0.320582	0.643813	1.42751	4.05766e-09	1.19484	2.10948e-07	transcriptional regulator
major facilitator superfamily transporter CDS	PA1286	50.16	10.3	9.41	10.33	10.54	7.65	19.17	10.93	9.06	9.24	8.32	-0.631643	NA	-0.533907	NA	-0.243264	0.490028	0.188143	0.44849	major facilitator superfamily transporter
glutathione peroxidase CDS	PA1287	117.11	101.69	80.67	131.9	111.61	108.25	94.13	78.92	93.94	101.6	111.47	0.116507	0.64306	-0.241506	0.323328	0.566288	0.328754	0.222523	0.00114852	glutathione peroxidase
hypothetical protein CDS	PA1288	384.96	393.32	474.2	423.43	505.03	457.97	639.74	657.29	525.41	288.44	351.75	0.047116	0.848186	0.454235	0.0299485	-0.615325	0.108164	-0.290062	0.00308295	hypothetical protein
hypothetical protein CDS	PA1289	45.12	36.71	32.76	63.4	46.07	42.95	98.04	41.47	55.3	347.81	266.13	0.278936	0.251346	0.614407	0.0436193	2.5195	1.1648e-54	2.82103	1.57797e-18	hypothetical protein
transcriptional regulator CDS	PA1290	20.63	17.22	18.98	24.69	17.83	19	21.25	10.72	15.91	42.31	28.89	0.00274682	0.993437	-0.326506	0.267895	1.45635	5.90136e-07	1.15111	1.18531e-07	transcriptional regulator
hypothetical protein CDS	PA1291	34.02	34.88	38.16	51.6	39.19	39.42	44.79	32.35	32.68	30.9	35.15	0.168186	0.379518	-0.0455815	0.865344	0.165595	0.494624	-0.00994924	0.460804	hypothetical protein
3-mercaptopyruvate sulfurtransferase CDS	PA1292	164.54	158.56	147.99	169.98	176.89	151.02	148.61	135.41	131.59	84.16	102.86	-0.0218325	0.926804	-0.253095	0.184357	-0.256882	0.000251456	-0.459345	0.182644	3-mercaptopyruvate sulfurtransferase
hypothetical protein CDS	PA1293	146.61	162.24	141.72	201.41	193.45	171.93	106.2	104.45	94.05	59.51	60.85	0.22349	0.13963	-0.621669	0.000240443	-0.446849	2.1205e-28	-1.1378	0.014485	hypothetical protein
rnd CDS	PA1294	70.19	75.21	83.83	78.97	75.97	80	81.86	74.24	67.6	43.29	45.35	-0.0648221	0.729689	-0.10786	0.642096	-0.439479	3.05325e-06	-0.479584	0.017102	ribonuclease D
hypothetical protein CDS	PA1295	66.77	71.51	67.05	61.25	65.25	69.76	53.39	71.74	54.89	33.67	27.91	-0.160846	0.396032	-0.242596	0.360107	-0.656688	1.27254e-05	-0.73003	0.0122043	hypothetical protein
2-hydroxyacid dehydrogenase CDS	PA1296	121.85	123.29	131.86	120.87	115.99	132.24	134.19	114.18	153.24	87.31	81.44	-0.130135	0.41518	0.00897044	0.971216	-0.351585	0.0335216	-0.337139	0.0649026	2-hydroxyacid dehydrogenase
metal transporter CDS	PA1297	11.7	15.84	17.09	15.62	15.85	16.29	16.64	15.42	18.53	19.05	19.16	-2.70663e-05	0.999865	0.102311	0.716283	0.484785	0.000671268	0.491389	0.0153144	metal transporter
hypothetical protein CDS	PA1298	19.31	21.02	20.86	33.57	29.27	27.6	17.53	16.87	15.62	35.15	45.54	0.435492	0.0360665	-0.348938	0.195061	1.55448	0.00080982	0.861609	1.37656e-10	hypothetical protein
hypothetical protein CDS	PA1299	65.98	91.26	97.35	127.3	124.09	121.45	105.81	73.37	83.66	243.99	250.53	0.433658	0.0165593	-0.0335572	0.91406	1.79843	8.82487e-29	1.38158	6.0576e-23	hypothetical protein
ECF subfamily sigma-70 factor CDS	PA1300	195.64	232.14	157.5	369.37	256.4	304.97	274.81	192.54	255.19	461.83	490.89	0.53273	0.00627478	0.211443	0.395062	1.29073	6.15426e-10	0.967529	6.07642e-13	ECF subfamily sigma-70 factor
transmembrane sensor CDS	PA1301	183.21	201.92	141.1	289.91	214.52	246.86	211.31	166.95	203.9	364.9	440.64	0.38705	0.0457664	0.0613692	0.818345	1.3563	2.61768e-11	1.03513	9.89702e-15	transmembrane sensor
heme utilization protein CDS	PA1302	96.15	88.31	75.12	79.89	78.37	95.56	72.72	81.48	87.4	68.91	61.05	-0.131502	0.54619	-0.173305	0.480387	-0.00730773	0.47634	-0.103077	0.974738	heme utilization protein
signal peptidase CDS	PA1303	49.08	58.65	56.66	63.46	55.05	64.74	49.22	53.62	64.03	39.55	32.57	0.0520177	0.805499	-0.0490489	0.855066	-0.316321	0.00224932	-0.480833	0.171046	signal peptidase
oligopeptidase CDS	PA1304	62.77	65.4	62.82	62	57.16	59.78	56.23	61.52	51.29	30.45	31.48	-0.19396	0.127364	-0.239545	0.260711	-0.557219	6.66869e-10	-0.601334	0.00497111	oligopeptidase
hypothetical protein CDS	PA1305	295.47	271.7	323.03	250.9	235.97	272.25	230.29	256.32	313.95	87.55	66.65	-0.324142	0.0386646	-0.221751	0.352684	-1.46806	1.82944e-20	-1.4899	4.60994e-11	hypothetical protein
HIT family protein CDS	PA1306	212.88	193.73	206.86	172.63	180.14	177.18	174.53	159.79	240.39	108.73	83.1	-0.305458	0.0437651	-0.171599	0.505925	-0.678318	0.000127836	-0.705472	0.00407566	HIT family protein
hypothetical protein CDS	PA1307	186.9	162.88	167.32	170.24	148.86	162.13	153.36	136.69	183.76	126.03	133.42	-0.205377	0.203654	-0.203987	0.36025	0.0265871	0.786459	-0.0662478	0.903439	hypothetical protein
hypothetical protein CDS	PA1308	118.61	133.89	116.61	127.55	117.38	128.15	99.05	89.99	118.98	98.54	97.34	-0.0848579	0.615839	-0.330511	0.0946926	0.239542	0.56981	-0.0391381	0.234328	hypothetical protein
transcriptional regulator CDS	PA1309	40.81	50.26	45.18	50.62	46.29	46.54	47.27	42.43	46.4	34.23	39.22	-0.0259037	0.902454	-0.075443	0.741319	0.0050649	0.455674	-0.0794031	0.981391	transcriptional regulator
phnW CDS	PA1310	6.46	5.07	5.92	6.66	7.06	5.41	7.7	6.26	5.62	7.47	8.97	0.0277727	0.936986	0.0775705	0.814745	0.633392	0.00496647	0.681921	0.00969138	2-aminoethylphosphonate--pyruvate transaminase
phnX CDS	PA1311	13.25	15.49	14.31	19.45	17.13	12.13	19.53	12.88	12.35	27.54	33.93	0.0724134	0.811901	-0.0255223	0.939778	1.34021	2.98031e-08	1.27185	1.56073e-08	phosphonoacetaldehyde hydrolase
transcriptional regulator CDS	PA1312	26.76	26.65	26.28	25.87	23.55	21.39	28.31	26.12	23.47	21.34	23.47	-0.266727	0.112594	-0.106021	0.661799	0.0918274	0.22751	0.214101	0.680623	transcriptional regulator
major facilitator superfamily transporter CDS	PA1313	5.45	5.28	4.5	8.32	7.65	5.3	9.31	5.87	7.43	7.3	7.33	0.346639	0.175844	0.455391	0.0731773	0.273092	0.18406	0.312244	0.270557	major facilitator superfamily transporter
hypothetical protein CDS	PA1314	15.02	20.11	18.56	23.67	25.73	21.66	22.96	14.73	16.81	27.85	24.91	0.288288	0.210548	-0.0619101	0.8511	0.844717	0.0373711	0.538607	0.000508469	hypothetical protein
transcriptional regulator CDS	PA1315	29.88	34.9	32.57	48.63	42.54	42.91	38.43	30.51	36.07	21.68	25.33	0.348551	0.0223022	0.0286346	0.91406	-0.258825	2.71393e-05	-0.559842	0.218376	transcriptional regulator
major facilitator superfamily transporter CDS	PA1316	40.57	34.06	27.8	42.72	41.63	36.48	43.72	32.66	33.06	57.61	52.62	0.124568	0.623127	0.00788062	0.980601	0.901909	8.48684e-08	0.798869	1.3889e-06	major facilitator superfamily transporter
cyoA CDS	PA1317	376.95	279.49	223.8	352.97	366.82	316.89	195.04	175.21	128.54	220.62	186.62	0.118906	0.692505	-0.849984	0.000861622	0.591488	0.000604125	-0.222875	0.00980959	cytochrome o ubiquinol oxidase subunit II
cyoB CDS	PA1318	300.5	222.41	173.53	260.5	284.04	257.15	239.53	193.92	141.48	327.76	268.84	0.0888399	0.78016	-0.339506	0.274864	0.935314	0.00377642	0.606367	9.47096e-05	cytochrome o ubiquinol oxidase subunit I
cyoC CDS	PA1319	171.46	120.35	97.72	181.94	185.48	172.57	167.05	128.49	115.99	212.37	173.66	0.33446	0.191343	-0.00953668	0.979926	0.79712	0.0098442	0.51194	0.000134674	cytochrome o ubiquinol oxidase subunit III
cyoD CDS	PA1320	267.3	164.18	159.03	308.67	278.56	267.47	319.71	210.52	201.5	369.66	264.48	0.386481	0.132615	0.199655	0.564172	0.687046	0.011592	0.5439	0.00503099	cytochrome o ubiquinol oxidase subunit IV
cyoE CDS	PA1321	237.47	169.37	151.27	290.88	257.53	258.45	303.1	213.83	206.69	253.97	200.79	0.394178	0.0788394	0.26882	0.350968	0.228248	0.836446	0.131745	0.319648	protoheme IX farnesyltransferase
TonB-dependent receptor CDS	PA1322	13.53	12.64	12.3	12.46	14.94	13.57	15.09	12.62	14.58	14.06	14.46	-0.00864517	0.976105	0.0522831	0.826737	0.325349	0.0487816	0.320454	0.0745781	TonB-dependent receptor
hypothetical protein CDS	PA1323	64.97	44.39	34.29	191.54	224.05	283.11	279.01	291.88	311.34	973.32	1042.53	1.95696	4.13483e-17	2.39185	9.91133e-26	2.06553	4.02462e-39	2.24675	3.50505e-33	hypothetical protein
hypothetical protein CDS	PA1324	59	38.45	39.04	183.85	226.5	261.68	264.45	273.83	337.5	1074.9	1094.21	2.01349	1.30247e-21	2.46788	5.54244e-31	2.17963	3.19158e-48	2.34418	7.77749e-32	hypothetical protein
hypothetical protein CDS	PA1325	55.8	58.01	54.37	37.8	35.65	39.61	45.69	40.05	46.9	20.3	12.45	-0.653946	7.31555e-06	-0.410674	0.0301831	-1.10398	4.34145e-05	-0.97722	8.01341e-06	hypothetical protein
ilvA2 CDS	PA1326	18.35	31.02	36.72	17.82	20.89	15.86	39.81	29.8	32.04	7.33	8.82	-0.68032	0.00705916	0.15583	0.633119	-1.73731	4.65432e-06	-1.10332	1.76008e-18	threonine dehydratase
protease CDS	PA1327	20.68	23.89	27.37	34.97	26.15	29.64	47.41	35.12	38.01	127.57	150.08	0.220935	0.243488	0.643264	0.000636438	2.08613	3.05882e-70	2.37778	4.58623e-31	protease
transcriptional regulator CDS	PA1328	18.84	16.26	16.42	22.57	19.89	21.61	22.96	16.83	19.37	46.46	48.17	0.199766	0.305927	0.107999	0.683976	1.5646	2.6315e-27	1.4616	1.70212e-17	transcriptional regulator
hypothetical protein CDS	PA1329	2.79	5.89	3.02	4.11	3.95	3.91	5.11	3.41	4.06	11.56	10.03	-0.0503358	0.924112	0.0243437	0.962426	1.64583	9.18938e-09	1.68741	6.19671e-08	hypothetical protein
short-chain dehydrogenase CDS	PA1330	21.15	23.97	27.2	23.82	23.03	22.92	22.11	24.03	20.03	48.22	56.72	-0.147483	0.465034	-0.189202	0.463685	1.53351	4.15891e-23	1.49907	1.21464e-13	short-chain dehydrogenase
hypothetical protein CDS	PA1331	35.62	35.78	32.2	24.7	23.62	28.87	20.94	24.44	26.72	9.67	9.18	-0.510479	0.000970427	-0.576516	0.0036101	-1.03632	1.92486e-13	-1.16269	1.50658e-06	hypothetical protein
hypothetical protein CDS	PA1332	51.56	57.37	53.46	49.74	45.72	53.87	118.5	96.73	105.06	68.55	64.25	-0.217171	0.182508	0.879314	1.82341e-08	-0.370821	1.05341e-06	0.344256	0.0365256	hypothetical protein
hypothetical protein CDS	PA1333	225.1	257.99	186.5	109.18	138.42	153.85	612.94	395.88	726.75	205.81	242.86	-0.783953	9.46289e-05	1.22374	2.85537e-08	-1.03096	1.9718e-07	-0.0256016	2.23704e-05	hypothetical protein
oxidoreductase CDS	PA1334	11.44	13.94	12.34	13.13	10.53	14.97	14.13	12.34	13.69	17.74	21.4	-0.066724	0.80572	0.012492	0.963619	0.849539	3.79159e-06	0.862867	1.84321e-05	oxidoreductase
two-component response regulator CDS	PA1335	31.31	43.91	34.96	38.98	39.11	44.56	33.39	39.27	44.77	31.6	30.94	0.0550441	0.825907	0.0231948	0.941058	-0.0225664	0.432245	-0.131153	0.928795	two-component response regulator
two-component sensor CDS	PA1336	35.59	43.51	39.39	33.44	35.8	36.43	56.78	78.56	53.2	26.13	25.6	-0.255695	0.103499	0.583496	0.015071	-0.974208	0.208782	-0.323757	8.24334e-05	two-component sensor
ansB CDS	PA1337	98.26	121.23	122.88	125.24	116.4	108.79	308.29	371.84	196.78	322.4	350.3	-0.0649247	0.74393	1.2216	7.3285e-07	0.487321	6.08014e-55	1.55805	0.0903208	glutaminase-asparaginase
ggt CDS	PA1338	62.93	92.46	94.5	49.84	51.86	54.79	300	426.27	224.75	80.3	79.91	-0.733708	3.45536e-05	1.75192	4.66216e-12	-1.66224	6.04597e-13	0.0388148	3.03653e-09	gamma-glutamyltranspeptidase
amino acid ABC transporter ATP binding protein CDS	PA1339	117.9	149.05	159.32	91.25	92.18	102.65	389.78	546.44	306.66	207.96	211.08	-0.649254	3.26415e-05	1.4018	7.30625e-09	-0.681186	9.99771e-30	0.745049	0.0143634	amino acid ABC transporter ATP binding protein
amino acid ABC transporter permease CDS	PA1340	153.61	185.01	193.94	91.63	102.58	114.28	561.38	674.52	440.24	169.8	199.7	-0.850482	5.04375e-08	1.52113	2.99927e-13	-1.28167	2.25274e-12	0.232103	1.00995e-07	amino acid ABC transporter permease
amino acid ABC transporter permease CDS	PA1341	113.29	144.39	150.93	68.06	82.63	85.79	521.77	580.28	338.45	92.61	113.12	-0.842555	9.65694e-07	1.66216	2.30752e-13	-1.89137	0.000227678	-0.154957	3.67596e-13	amino acid ABC transporter permease
ABC transporter CDS	PA1342	476.73	489.71	507.62	318.34	352.58	397.62	1536.95	1378.08	1106.16	638.98	832.71	-0.54566	0.000288176	1.33025	1.95302e-14	-0.551601	5.85821e-15	0.684774	0.0123909	ABC transporter
hypothetical protein CDS	PA1343	296.45	142.1	42.79	35.37	73.06	35.21	53.73	34.72	37.47	15.08	17.19	-0.820547	0.0790106	-1.23897	0.0303185	-1.04346	0.0147441	-1.16548	1.25636e-05	hypothetical protein
short-chain dehydrogenase CDS	PA1344	66.07	53.66	36.57	85.22	78.59	56.67	62.3	49.57	48.07	184.6	220.99	0.351928	0.210548	-0.0502167	0.886598	2.21932	6.85466e-21	1.84151	8.97726e-33	short-chain dehydrogenase
hypothetical protein CDS	PA1345	7.14	6.62	7.38	13.15	11.16	9.17	12.52	11.35	10.31	25.3	26.4	0.527692	0.00730235	0.59346	0.00371788	1.47531	1.13159e-18	1.51271	2.23993e-15	hypothetical protein
hypothetical protein CDS	PA1346	2.07	2.96	2.36	3.64	2.33	2.9	3.77	2.92	2.85	4.64	5.02	0.134561	0.692828	0.268283	0.390213	0.904834	3.87789e-05	1.00351	0.000258531	hypothetical protein
transcriptional regulator CDS	PA1347	11.45	9.11	11.45	19.17	9.72	13.31	15.33	8.88	12.26	11.21	10.89	0.252766	0.403653	0.0894665	0.793663	0.182239	0.833216	-0.000897081	0.511601	transcriptional regulator
hypothetical protein CDS	PA1348	42.14	35.71	27.54	77.63	42.78	47.55	101.86	44.39	62.18	237.45	268.17	0.503229	0.0577298	0.819224	0.00424777	2.15392	2.9232e-31	2.39194	1.71274e-15	hypothetical protein
hypothetical protein CDS	PA1349	13.47	14.36	13.92	29.29	22.11	19.23	35.35	24.36	21.04	111.84	138.48	0.605864	0.007629	0.820647	0.0011447	2.49668	2.27229e-44	2.70341	4.20473e-26	hypothetical protein
hypothetical protein CDS	PA1350	11.29	12.82	10.61	22.17	17.02	14.62	26.75	16.6	17.11	65.01	65.46	0.492363	0.021901	0.677161	0.00490844	1.989	1.27368e-34	2.14691	2.09203e-19	hypothetical protein
ECF subfamily sigma-70 factor CDS	PA1351	4	3.78	4.45	7.29	4.91	5.43	10.61	6.62	6.65	28.94	27.4	0.38065	0.121643	0.824374	0.00110075	2.11399	1.38452e-46	2.4825	1.11914e-20	ECF subfamily sigma-70 factor
hypothetical protein CDS	PA1352	0.96	1.41	1.8	2.09	1.63	2.13	2.49	1.59	1.62	3.74	4.02	0.339027	0.349579	0.341155	0.405162	1.30854	7.80698e-06	1.31366	1.50587e-05	hypothetical protein
hypothetical protein CDS	PA1353	19.28	13.06	16.36	40.41	30.77	23.24	28.7	25.19	23.45	111.88	133	0.761846	0.00260156	0.551999	0.0317795	2.53078	8.75301e-27	2.29889	1.92544e-38	hypothetical protein
hypothetical protein CDS	PA1354	23.27	19.36	18.17	42.82	29.22	32.12	33.82	28.16	27.03	95.68	105.95	0.620414	0.00362504	0.445827	0.0640259	2.05583	1.0922e-26	1.88738	1.86644e-27	hypothetical protein
hypothetical protein CDS	PA1355	8.61	10.73	5.21	15.55	10.12	10.66	15.87	10.6	13.69	47.72	55.58	0.396812	0.232418	0.573061	0.0776317	2.23802	5.44613e-29	2.30671	1.04042e-23	hypothetical protein
hypothetical protein CDS	PA1356	7.97	8.62	7.65	12.64	9.59	10.22	16.1	12.79	12.41	43.2	58.73	0.300776	0.138044	0.663718	0.00130067	2.17495	1.11142e-43	2.44566	1.19783e-24	hypothetical protein
hypothetical protein CDS	PA1357	93.94	116.11	94.73	166.54	147.1	125.07	87.58	77.28	94.84	80.63	87.4	0.407808	0.0177523	-0.299976	0.129766	0.265075	0.000660325	-0.371283	0.162069	hypothetical protein
hypothetical protein CDS	PA1358	99.67	110.66	110.58	150.11	119.03	117.81	99.04	87.63	88.86	140.82	143.68	0.159691	0.359111	-0.289599	0.118233	0.933154	0.00290947	0.540418	3.55017e-08	hypothetical protein
transcriptional regulator CDS	PA1359	33.74	41.76	43.37	48.06	43.24	43.26	39.58	37.09	43.27	20.16	20.09	0.0744168	0.729801	-0.0603405	0.812822	-0.675245	1.89793e-09	-0.846821	0.000548345	transcriptional regulator
hypothetical protein CDS	PA1360	34.53	49.55	44.4	36.84	31.97	35.77	40.08	41.21	41.82	13.83	16.14	-0.38068	0.0306399	-0.126003	0.618701	-1.13674	6.90666e-10	-0.986896	8.71456e-09	hypothetical protein
multidrug resistance protein PmpM CDS	PA1361	56.07	75.69	71.81	49.5	44.37	58.65	57.83	54.35	54.63	17.15	14.73	-0.494749	0.00485019	-0.349741	0.0728432	-1.4828	1.49218e-17	-1.39515	1.05614e-16	multidrug resistance protein PmpM
hypothetical protein CDS	PA1362	28.36	25.46	26.43	32.14	26.97	30.68	31.81	24.19	31.16	56.99	56.94	0.0518582	0.850002	0.0305554	0.922306	1.27356	2.11008e-13	1.19542	3.48517e-10	hypothetical protein
ECF subfamily sigma-70 factor CDS	PA1363	91.72	158.77	149.8	102.98	108.03	94.32	106.33	95.2	110.81	30.93	32.91	-0.452553	0.043093	-0.410611	0.0925267	-1.38594	1.20424e-22	-1.40669	8.74424e-16	ECF subfamily sigma-70 factor
transmembrane sensor CDS	PA1364	60.65	115.64	107.75	64.55	66.04	58.57	57.26	56.94	60.77	17.46	26.14	-0.626872	0.00718677	-0.726384	0.00297045	-1.09959	2.54188e-11	-1.21606	7.43708e-07	transmembrane sensor
siderophore receptor CDS	PA1365	66.91	72.79	64.29	59.36	62.91	74.82	76.95	90.96	75.95	32.68	33.08	-0.144402	0.451604	0.183993	0.430764	-0.997104	1.35705e-06	-0.758737	6.87314e-07	siderophore receptor
hypothetical protein CDS	PA1366	214.4	162.53	164.4	197.07	171.76	195.86	192.53	160.02	250.11	255.46	208.86	-0.0473592	0.859345	0.0620387	0.839317	0.515653	2.05347e-05	0.475638	0.0224742	hypothetical protein
hypothetical protein CDS	PA1367	18.5	21.35	17.86	24.88	23.68	21.42	20.29	13.62	14.75	8.74	10.28	0.170527	0.379653	-0.317617	0.185059	-0.445988	1.44153e-08	-0.84994	0.0693039	hypothetical protein
hypothetical protein CDS	PA1368	23.93	22.67	23.02	33.37	28.7	27.79	29.56	18.27	31.35	28.18	30.49	0.254212	0.111478	0.0889185	0.76477	0.467906	0.0773862	0.242567	0.0496524	hypothetical protein
hypothetical protein CDS	PA1369	194.89	166.61	150.14	209.79	199.1	187.83	155.44	121.67	196.36	104.38	99.72	0.110863	0.605605	-0.1933	0.476448	-0.310067	2.83797e-09	-0.665577	0.17246	hypothetical protein
hypothetical protein CDS	PA1370	137.14	115.58	112.23	141.21	134.36	125.44	101.81	85.73	117.73	118.94	100.46	0.0282055	0.908967	-0.333133	0.12125	0.416802	0.928974	0.046988	0.0353147	hypothetical protein
hypothetical protein CDS	PA1371	256.02	188.48	193.37	179.11	197.75	201.18	160.55	204.1	253.47	272.85	192.48	-0.235198	0.290641	-0.117634	0.715855	0.468019	0.00272795	0.444685	0.0790482	hypothetical protein
hypothetical protein CDS	PA1372	306.19	227.86	221.94	200.5	240.4	214.77	223.68	259.26	288.55	303.76	277.73	-0.292105	0.19601	-0.0477069	0.877493	0.474056	5.56497e-06	0.580487	0.0208642	hypothetical protein
fabF2 CDS	PA1373	78.91	33.33	28.1	25.95	21.39	21.98	32.49	29.8	29.1	20.16	22.79	-0.781127	0.0726942	-0.642741	0.0760674	-0.195066	0.267759	0.0952484	0.322342	3-oxoacyl-ACP synthase
hypothetical protein CDS	PA1374	95.52	16.9	14.12	19.35	17.04	17.78	22.61	18.18	15.99	14.43	12.68	-0.548104	NA	-0.674286	NA	-0.167978	0.510653	-0.0809061	0.531074	hypothetical protein
pdxB CDS	PA1375	68.53	71.63	70.89	69.21	67.05	77.77	54.42	54.51	57.49	29.11	31	-0.080072	0.656301	-0.40846	0.0165783	-0.57348	6.15741e-13	-0.878123	0.00147588	erythronate-4-phosphate dehydrogenase
aceK CDS	PA1376	84.12	78.1	85.51	84.21	77.24	79.3	105.44	89.87	91.51	79.42	89.37	-0.143159	0.347841	0.127514	0.549936	0.129345	0.00285344	0.311407	0.485718	bifunctional isocitrate dehydrogenase kinase/phosphatase
hypothetical protein CDS	PA1377	94.3	80.76	78.64	102.14	87.02	97.26	73.65	72.33	81.14	83.6	98.76	0.0641303	0.775395	-0.232621	0.293057	0.569871	0.13992	0.276287	0.00272782	hypothetical protein
hypothetical protein CDS	PA1378	98.4	94.59	90.23	100.44	92.31	99.35	88.22	83.82	88.56	75.95	86.63	-0.0586771	0.768343	-0.193077	0.352384	0.208778	0.940969	0.0603081	0.287712	hypothetical protein
short-chain dehydrogenase CDS	PA1379	13.79	15.55	13.46	19.03	14.25	16.06	12.86	15.18	15.33	12.45	14.93	0.0939386	0.696419	-0.0481631	0.869505	0.217059	0.958318	0.0505372	0.388132	short-chain dehydrogenase
transcriptional regulator CDS	PA1380	17.23	20.4	18.48	22.72	20.41	19.59	21.23	15.93	18.39	25.49	25.96	0.0572059	0.798112	-0.0933167	0.709615	0.78165	8.76898e-05	0.627016	4.08678e-05	transcriptional regulator
hypothetical protein CDS	PA1381	15.78	14.18	13.67	12.31	14.29	19.13	16.99	13.76	15.22	4.96	6.3	-0.0318883	0.931549	-0.00743516	0.980605	-1.11479	8.79877e-05	-1.12433	3.57558e-05	hypothetical protein
type II secretion system protein CDS	PA1382	53.67	47.14	49.5	55.67	48.32	51.6	60.98	39.66	70.38	60.06	54.95	-0.0561819	0.778214	0.088883	0.767395	0.328402	0.000208635	0.31457	0.176219	type II secretion system protein
hypothetical protein CDS	PA1383	55.1	49.22	45.65	68.52	54.59	54.39	67.66	35.8	61.31	85.41	79.76	0.128679	0.523803	0.0361859	0.915786	0.901464	7.0917e-09	0.755876	0.0001795	hypothetical protein
galE CDS	PA1384	17.7	18.66	15.12	25.15	21.23	22.62	26.6	13.35	22.89	15.05	14.97	0.305365	0.085034	0.181819	0.565578	-0.150419	0.0259182	-0.320325	0.603601	UDP-glucose 4-epimerase
glycosyl transferase family protein CDS	PA1385	22.98	17.25	16.47	29.48	25.64	26.25	26.38	15.73	29.95	42.13	39	0.38867	0.062928	0.233604	0.462495	1.06172	4.39204e-11	0.830095	1.88506e-05	glycosyl transferase family protein
ABC transporter ATP-binding protein CDS	PA1386	26.87	23.68	18.53	32.37	24.27	27.34	33.42	20.31	27.88	35.65	31.07	0.160894	0.510544	0.140439	0.642096	0.608682	0.00048901	0.544176	0.00540772	ABC transporter ATP-binding protein
hypothetical protein CDS	PA1387	38.49	31.47	28.12	45.69	39.99	38.44	44.75	32.04	46.49	61.37	63.47	0.219593	0.298623	0.22893	0.374163	0.911802	5.58079e-13	0.835615	2.13423e-06	hypothetical protein
hypothetical protein CDS	PA1388	15.38	13.03	12.51	18.36	16.04	16.56	18.39	10.26	17.89	11.94	10.94	0.198475	0.370249	0.0838854	0.806872	-0.11267	0.115862	-0.295164	0.704836	hypothetical protein
glycosyl transferase family protein CDS	PA1389	34.14	27.29	31.65	34.43	30.08	34.97	30.84	23.59	33.91	26.55	23.69	-0.0123506	0.962985	-0.158889	0.542249	0.0845603	0.373745	-0.117361	0.707646	glycosyl transferase family protein
glycosyl transferase family protein CDS	PA1390	29.45	30.55	29.98	38	27.71	32.43	23.52	18.98	32.33	25.35	26.23	0.0166937	0.946081	-0.337216	0.169961	0.357667	0.69317	-0.0452038	0.152392	glycosyl transferase family protein
glycosyl transferase family protein CDS	PA1391	15.02	13.08	14.57	19.76	15.25	15.84	14.21	9.79	14.79	10.41	12	0.138115	0.505084	-0.219754	0.377984	0.111194	0.0517628	-0.255702	0.650864	glycosyl transferase family protein
hypothetical protein CDS	PA1392	25.16	22.37	21.39	31.38	28.33	30.58	28.51	18.07	33.37	32.72	33.67	0.273327	0.106494	0.11414	0.713752	0.628481	0.000939354	0.390734	0.0106984	hypothetical protein
cysC CDS	PA1393	39.05	31.85	32.58	48.71	47.16	54.33	50.36	28.29	45.79	36.33	39.71	0.411669	0.0261841	0.159747	0.600087	0.1966	0.433414	-0.0764743	0.44961	adenylyl-sulfate kinase
hypothetical protein CDS	PA1394	22.13	24.67	28.08	45.24	51.4	46.21	48.25	24.96	24	13.9	11.81	0.78815	4.0162e-05	0.265265	0.44595	-0.969906	3.87219e-12	-1.35484	0.00335249	hypothetical protein
hypothetical protein CDS	PA1395	32.33	36.21	33.35	65.02	77.25	55.13	58.51	38.68	48.24	28.98	26.35	0.810691	1.3136e-05	0.411235	0.0584889	-0.484308	1.64059e-06	-0.849506	0.0294052	hypothetical protein
two-component sensor CDS	PA1396	38.86	43.22	48.57	49.03	47.11	55.96	36.38	36.92	43.98	12.67	14.14	0.114488	0.555718	-0.224302	0.30118	-1.22551	8.20595e-30	-1.56755	3.19934e-10	two-component sensor
two-component response regulator CDS	PA1397	27.7	31.74	36.26	39.95	34.24	36.48	31.07	31.86	32.43	18.95	22.26	0.10133	0.638315	-0.0759121	0.776352	-0.315597	0.00045016	-0.499286	0.144614	two-component response regulator
hypothetical protein CDS	PA1398	60.72	75.36	89.61	91.8	77.43	86.33	50.04	52.37	58.36	30.6	28.61	0.073242	0.773124	-0.539757	0.0144237	-0.542467	8.66243e-16	-1.09583	0.0124337	hypothetical protein
transcriptional regulator CDS	PA1399	16.86	29.34	21.64	31.45	19.64	25.02	21.84	15.5	21.36	11.46	14.39	0.0581103	0.865161	-0.271897	0.328006	-0.279425	0.00105193	-0.610263	0.23784	transcriptional regulator
pyruvate carboxylase CDS	PA1400	6.29	6.95	7.09	9.25	7.65	7.92	9.52	7.77	8.77	8.32	9.06	0.177347	0.302855	0.270998	0.167544	0.310417	0.0164879	0.339155	0.0978993	pyruvate carboxylase
hypothetical protein CDS	PA1401	28.79	30.11	31.48	42.02	34.51	31.92	33.57	28.12	31.96	34.41	37.34	0.15071	0.483822	-0.0271976	0.922762	0.50682	0.148339	0.319668	0.0126937	hypothetical protein
hypothetical protein CDS	PA1402	19.92	16.57	16.63	18.89	18.32	16.94	20.76	19.33	21.91	37.01	51.96	-0.0750261	0.778135	0.1361	0.612245	1.39715	8.82234e-17	1.49504	1.239e-10	hypothetical protein
transcriptional regulator CDS	PA1403	7.51	9.09	6.53	19.05	12.92	13.74	17.73	9.64	13.09	26.48	24.8	0.805209	0.000297344	0.671387	0.0139233	1.23028	1.43348e-07	1.08301	5.12582e-07	transcriptional regulator
hypothetical protein CDS	PA1404	19.67	19.75	15.49	45.56	39.61	48.79	53.5	35.63	48.02	187.6	213.44	1.10525	2.42234e-08	1.17023	3.21948e-07	2.42559	1.21509e-55	2.41108	3.2526e-33	hypothetical protein
helicase CDS	PA1405	20.09	25.83	22.5	23.36	20.13	20.75	25.65	20.41	22.21	10.1	11.62	-0.187176	0.273995	-0.0793308	0.742683	-0.746559	1.65532e-06	-0.695822	8.73884e-05	helicase
hypothetical protein CDS	PA1406	23.07	26.99	25.59	25.68	21.61	26.61	24.39	26.63	26.54	19.43	21.32	-0.133208	0.497343	-0.0344083	0.900162	-0.0409122	0.999264	-0.0103946	0.86386	hypothetical protein
hypothetical protein CDS	PA1407	11.03	15.9	16.41	16.01	14.9	16.99	20.15	17.1	15.82	17.22	18.43	0.0432147	0.883598	0.208668	0.441147	0.318022	0.0082069	0.447726	0.135707	hypothetical protein
hypothetical protein CDS	PA1408	12.32	11.57	10.26	19.69	15.78	21.31	28.37	20.36	18.95	63.57	67.64	0.599638	0.000501239	0.867864	2.25535e-05	1.83599	1.22233e-47	2.06837	6.16475e-20	hypothetical protein
aphA CDS	PA1409	6.12	7.12	5.74	8.22	7.9	5.8	13.46	9.2	8.01	11.88	13.48	0.100168	0.743652	0.577471	0.028497	0.6154	5.97651e-07	1.03285	0.0163693	acetylpolyamine aminohydrolase
spermidine/putrescine-binding protein CDS	PA1410	6.18	7.1	6.89	7.7	8.02	6.25	8.79	10.11	9.43	14.81	14.95	0.0228058	0.944171	0.403932	0.0928754	0.942937	1.1688e-11	1.19243	1.37756e-05	spermidine/putrescine-binding protein
hypothetical protein CDS	PA1411	31.07	32.15	33.71	33.19	30.27	37.46	41.89	29.09	39.5	27.56	30.36	-0.0444432	0.844989	0.0992677	0.686711	-0.0292763	0.734263	0.0127324	0.90022	hypothetical protein
hypothetical protein CDS	PA1412	4.46	5.49	5	6.51	4.07	5.52	4.91	4.28	5.08	4.09	4.88	-0.00465899	0.98991	-0.137063	0.645005	0.218456	0.936491	0.0544875	0.423524	hypothetical protein
transcriptional regulator CDS	PA1413	23.92	30.25	24.33	28.58	29.47	30.8	27.44	19.92	25.53	23.62	30.9	0.0769082	0.7342	-0.182594	0.446602	0.476423	0.404739	0.215353	0.0293509	transcriptional regulator
hypothetical protein CDS	PA1414	274.67	232.93	245.82	248.6	168.23	246.51	367.06	179.97	375.74	1964.38	2090.46	-0.281903	0.184197	0.180547	0.586156	2.99459	5.92884e-103	3.18269	1.62136e-30	hypothetical protein
hypothetical protein CDS	PA1415	29.01	23.8	25.05	31.9	25.85	26.47	44.68	23.82	32.45	89.37	67.78	0.00179899	0.995583	0.262693	0.356797	1.52476	8.82783e-26	1.70434	5.69147e-10	hypothetical protein
hypothetical protein CDS	PA1416	6.47	9.22	8.97	9.19	8.17	8.03	12.13	10.43	10.19	12.53	11.64	-0.0547054	0.847577	0.320318	0.184083	0.45356	1.79786e-06	0.726798	0.0258218	hypothetical protein
hypothetical protein CDS	PA1417	2.74	3.97	3.8	4.43	3.38	4.67	6.56	6.92	3.66	6	6.81	0.133889	0.659309	0.59769	0.0575482	0.452104	2.19499e-05	0.94583	0.149741	hypothetical protein
sodium:solute symport protein CDS	PA1418	6.2	7.45	7.68	7.76	6.24	7.59	13.22	9.42	10.35	12.21	11.71	-0.0814011	0.754021	0.526182	0.0162327	0.433177	4.25611e-09	0.862951	0.0420853	sodium:solute symport protein
transporter CDS	PA1419	4.37	4.55	3.38	4.97	5.63	4.99	6.8	5.59	6.23	8.2	8.5	0.225068	0.383038	0.494347	0.0412945	0.730338	7.93053e-07	0.889821	0.000459723	transporter
hypothetical protein CDS	PA1420	7.87	7.46	6.91	12.3	8.02	10.23	14.15	6.79	12.05	21	20.7	0.314059	0.278887	0.431475	0.195752	1.23087	1.31975e-08	1.24832	1.45796e-05	hypothetical protein
gbuA CDS	PA1421	15.17	19.04	15.55	19.98	18.89	15.74	27.22	19.5	24.32	30.17	30.85	0.0331992	0.903298	0.415495	0.0502338	0.676334	2.1482e-10	0.907001	0.000436568	guanidinobutyrase
gbuR CDS	PA1422	31.1	35.4	33.33	47.87	48.54	50.46	63.99	44.58	47.77	34.36	32.77	0.444289	0.00135138	0.545808	0.00490844	-0.31374	0.0483247	-0.245212	0.130621	protein GbuR
bdlA CDS	PA1423	62.91	45.14	41.82	81.83	68	67.21	113.97	82.21	81.87	112.57	112.33	0.395629	0.0756336	0.762922	0.00107893	0.589209	3.36681e-14	0.8765	0.00233778	biofilm dispersion protein
hypothetical protein CDS	PA1424	33.46	40.31	38.42	39.06	28.67	38.12	36.09	28.22	38.65	26	22.79	-0.181383	0.366642	-0.199208	0.382688	-0.175573	0.171573	-0.269251	0.438203	hypothetical protein
hypothetical protein CDS	PA1424a	68.84	66.72	64.22	66.95	61.96	62.85	61.19	58.75	58.87	53.94	44.58	-0.157906	0.37052	-0.230407	0.279689	0.0318268	0.549453	-0.0566471	0.892345	hypothetical protein
ABC transporter ATP-binding protein CDS	PA1425	16.99	18.34	18.88	23.6	18.64	24.9	12	13.79	19.8	6.91	8.07	0.195727	0.288855	-0.31067	0.240654	-0.702532	6.37503e-14	-1.23033	0.00855799	ABC transporter ATP-binding protein
hypothetical protein CDS	PA1428a	20.49	21.73	18.16	25.64	25.65	22	20.87	19.91	18.38	14.49	16.19	-0.336095	0.177779	-0.101657	0.309006	-0.0559361	2.90066e-08	-0.288971	0.000500369	hypothetical protein
hypothetical protein CDS	PA1428	30.26	40.34	48.83	28.63	31.86	38.81	22.64	25.73	48.18	10.51	12.22	0.171719	0.36382	-0.353296	0.674367	-1.16175	0.0101675	-1.37816	0.800205	hypothetical protein
cation-transporting P-type ATPase CDS	PA1429	35.54	36.41	47.93	18.17	13.78	15.86	19.95	12.19	16.22	18.72	19.68	-1.37029	6.46613e-18	-1.34269	2.06398e-11	0.567352	8.03708e-05	0.551536	0.00752246	cation-transporting P-type ATPase
lasR CDS	PA1430	576.38	498.6	513.85	513.72	469.64	515.73	452.2	417.03	649.31	769.49	727.94	-0.18543	0.256878	-0.14455	0.602562	0.864586	1.36066e-16	0.763706	0.000105125	transcriptional regulator LasR
rsaL CDS	PA1431	1002.72	801.32	756.03	1083.1	1004.85	949.18	830.27	671.63	976.23	1992.13	1909.83	0.132185	0.547812	-0.130881	0.633119	1.53939	6.58723e-29	1.24293	2.94213e-16	regulatory protein RsaL
lasI CDS	PA1432	2032.81	1685.6	1775.05	1963.34	1756.88	1735.61	1308.03	1122.89	1458.63	3295.27	3444.26	-0.114451	0.548697	-0.566894	0.00230243	1.67698	3.03657e-30	1.24165	2.69347e-23	acyl-homoserine-lactone synthase
hypothetical protein CDS	PA1433	155.3	193.87	183.92	145.2	143.71	154.41	169.4	162.5	166.65	160.63	154.88	-0.35564	0.0104064	-0.165732	0.401059	0.229871	0.00129898	0.33618	0.176061	hypothetical protein
hypothetical protein CDS	PA1434	27.9	27.35	26.97	40.86	32.13	33.71	36.6	25.05	32.04	32.18	35.85	0.259818	0.133696	0.0982421	0.701251	0.435743	0.186385	0.260676	0.0361056	hypothetical protein
resistance-nodulation-cell division (RND) effluxmembrane fusion protein CDS	PA1435	189.63	206.03	197.56	184.28	158.68	187	171.71	163.66	178.19	224.9	262.7	-0.26132	0.0437975	-0.278493	0.100004	0.811122	5.44375e-09	0.747568	2.36657e-06	resistance-nodulation-cell division (RND) effluxmembrane fusion protein
resistance-nodulation-cell division (RND) effluxtransporter CDS	PA1436	124.31	122.66	114.81	97.4	90.38	101.67	87.76	90.67	105.8	155.47	153.92	-0.41663	0.00104825	-0.414072	0.0242827	1.00435	2.64629e-19	0.932185	2.15548e-08	resistance-nodulation-cell division (RND) effluxtransporter
two-component response regulator CDS	PA1437	111.81	120.21	119.02	131.74	107.99	115.88	99.68	94.22	101.53	154.73	145.96	-0.0848331	0.603491	-0.318548	0.0634376	0.911145	2.01711e-07	0.681352	3.51914e-08	two-component response regulator
two-component sensor CDS	PA1438	87.26	102.35	91.8	89.59	78.97	86.62	61.93	68.37	80.39	95.94	91.3	-0.238544	0.0715238	-0.475824	0.0139895	0.71167	0.000164247	0.446502	0.000358494	two-component sensor
hypothetical protein CDS	PA1439	184.07	188	197.07	143.22	151.22	166.45	133.19	153.4	175.82	142.24	159.57	-0.393427	0.00786195	-0.361066	0.084528	0.268686	0.101681	0.209322	0.225316	hypothetical protein
hypothetical protein CDS	PA1440	641.87	643.17	686.38	628.03	631.14	597.56	547.77	600.93	676.86	407.76	387.56	-0.184536	0.190492	-0.180438	0.401238	-0.307746	0.00136337	-0.380945	0.120684	hypothetical protein
hypothetical protein CDS	PA1441	180.17	174.87	164.69	165.37	162.97	161.46	169.42	204.97	207.34	163.56	181.01	-0.184666	0.205056	0.0880932	0.729621	0.12774	0.00264336	0.270621	0.570183	hypothetical protein
flagellar basal body protein FliL CDS	PA1442	132.74	130.3	141.61	183.03	157.51	158.43	196.83	147.11	182.58	125.52	104.77	0.192012	0.199429	0.287496	0.130591	-0.29087	0.0667423	-0.272261	0.135124	flagellar basal body protein FliL
fliM CDS	PA1443	102.87	118.55	108.3	146.68	123.76	130.97	183.09	135.23	164.92	167	144.38	0.176666	0.206438	0.457947	0.00755861	0.264337	7.83886e-05	0.426092	0.160065	flagellar motor switch protein FliM
fliN CDS	PA1444	133.16	148.24	146.87	156.48	115.9	147.5	205.56	155.7	159.94	257.49	261.09	-0.131352	0.470748	0.196826	0.345272	0.884775	1.60888e-17	1.12415	6.22604e-07	flagellar motor switch protein FliN
fliO CDS	PA1445	78.42	90.28	78.17	103.99	69.77	89.04	113.64	86.94	96.39	98.24	90.96	-0.0176829	0.948138	0.180286	0.393206	0.246634	0.020634	0.36679	0.191569	flagellar protein FliO
fliP CDS	PA1446	143.58	141.72	133.83	148.02	127.46	141.5	146.04	131.82	159.2	101.16	80.59	-0.110878	0.47877	-0.0196469	0.936138	-0.367878	0.0188687	-0.369256	0.0600251	flagellar biosynthesis protein FliP
fliQ CDS	PA1447	106.92	112.76	101.59	116.67	99.97	119.81	115.58	94.31	128.92	122.49	127.95	-0.0368612	0.867394	-0.00611097	0.980614	0.457348	0.00202296	0.394095	0.0204868	flagellar biosynthesis protein FliQ
fliR CDS	PA1448	48.2	53.52	49.47	60.36	40.8	56.66	51.3	35.16	58.62	40.41	35.38	-0.0451801	0.8598	-0.142729	0.595832	-0.0320394	0.297881	-0.215886	0.904192	flagellar biosynthesis protein FliR
flhB CDS	PA1449	27.89	28.78	32.8	34.45	25.35	31.79	22.71	19.05	27.77	19.86	18.45	-0.0711389	0.756284	-0.431971	0.0423174	0.0374346	0.0141651	-0.343743	0.87905	flagellar biosynthesis protein FlhB
hypothetical protein CDS	PA1450	68.77	73.19	75.72	81.05	62.91	78.17	72.97	48.88	77.08	36.56	33.73	-0.0752021	0.695553	-0.210891	0.369214	-0.590273	7.48026e-09	-0.791545	0.00627515	hypothetical protein
hypothetical protein CDS	PA1451	47.5	53.72	50.32	63.55	52.21	59.83	48.18	44.27	50.16	24.42	23.63	0.105651	0.509361	-0.160554	0.406377	-0.670479	1.00398e-15	-0.933216	0.000106883	hypothetical protein
flhA CDS	PA1452	82.16	90.35	91.48	97.46	80.16	94.21	120.07	94.62	121.06	70.94	67.1	-0.06137	0.726092	0.258776	0.154972	-0.380959	0.342728	-0.213613	0.0293359	flagellar biosynthesis protein FlhA
flhF CDS	PA1453	124.51	161.7	142.64	168.44	138.11	145.67	186.2	162.38	187.76	193.53	200.48	-0.0251956	0.908967	0.240921	0.202641	0.447391	3.42429e-09	0.588358	0.00559306	flagellar biosynthesis regulator FlhF
fleN CDS	PA1454	260.83	288.76	261.31	300.38	262	261.6	368.69	305.63	325.7	352.61	329.69	-0.0790732	0.615284	0.218583	0.222293	0.342305	1.12566e-07	0.535329	0.0388923	flagellar synthesis regulator FleN
fliA CDS	PA1455	298.78	307.12	260.78	300.37	276.14	308.38	343.62	294.84	330.37	329.01	320.49	-0.0721182	0.70151	0.0785142	0.719954	0.316412	0.000140289	0.384356	0.050642	flagellar biosynthesis sigma factor FliA
cheY CDS	PA1456	495.99	408.56	455.27	519.03	435.07	451.19	481.72	403.93	442.76	408.67	348.38	-0.0599405	0.786173	-0.114676	0.620787	0.0842056	0.817473	0.00400441	0.659939	chemotaxis protein CheY
cheZ CDS	PA1457	413.09	419.45	399.71	404.86	367.26	376.5	402.56	377.91	410.01	327.25	339.78	-0.201988	0.109114	-0.124948	0.522958	0.0564523	0.49307	0.0655353	0.757004	protein phosphatase CheZ
two-component sensor CDS	PA1458	283.59	318.24	269.01	296.79	245.91	278.07	319.14	284.57	318.56	280.88	278.84	-0.185675	0.206951	0.00491703	0.981881	0.172678	0.00423043	0.265225	0.299263	two-component sensor
chemotaxis-specific methylesterase CDS	PA1459	248.93	272.58	237.02	260.1	239.21	254.63	272.15	272.8	284.67	267.29	239.14	-0.109385	0.460447	0.0534825	0.809963	0.176811	0.0124953	0.252879	0.336235	chemotaxis-specific methylesterase
motC CDS	PA1460	195.48	223.48	201.05	201.14	176.24	214.85	186.2	194.06	242.75	117.13	103.47	-0.164728	0.288359	-0.066127	0.793334	-0.60125	2.2904e-05	-0.623234	0.0032268	flagellar motor protein
motD CDS	PA1461	205.74	211.76	194.79	212.21	188.12	217.56	185.01	205.22	240.66	132.36	146.01	-0.0894878	0.580254	-0.0307357	0.909573	-0.289116	0.0153086	-0.332044	0.171046	flagellar motor protein MotD
plasmid partitioning protein CDS	PA1462	268.04	260.63	252.34	296.4	255.07	274.22	300.49	276.97	309.47	229.75	210.13	-0.025417	0.89312	0.101833	0.620919	-0.11764	0.682311	-0.0757393	0.515126	plasmid partitioning protein
hypothetical protein CDS	PA1463	224.58	247.91	224.84	243.96	209.93	226.82	251.55	220.63	256.36	242.29	224.78	-0.136282	0.323991	-0.015339	0.946704	0.251939	0.00423687	0.285597	0.138386	hypothetical protein
purine-binding chemotaxis protein CDS	PA1464	508.18	476.44	404.76	467.42	408.89	459.48	436.65	387.32	539.41	453.23	503.03	-0.158278	0.385185	-0.107211	0.67789	0.380443	0.00100028	0.317402	0.0590643	purine-binding chemotaxis protein
hypothetical protein CDS	PA1465	108.82	167.66	128.77	143.09	132.85	170	124.17	102.52	147.21	119.78	129.47	0.0393499	0.892327	-0.185323	0.486175	0.310126	0.914303	0.0384017	0.136517	hypothetical protein
hypothetical protein CDS	PA1466	58.56	71.11	72.53	54.66	47.11	54.15	69.99	72.26	81.52	26.88	23.06	-0.462413	0.00167639	0.0719822	0.771759	-1.26074	1.82093e-07	-0.937679	1.69439e-10	hypothetical protein
hypothetical protein CDS	PA1467	24.42	29.54	27.7	36.86	32.39	26.91	31.21	24.83	32.6	25.18	26.54	0.12816	0.551204	0.0362776	0.888327	0.121374	0.848576	-0.0241475	0.564573	hypothetical protein
hypothetical protein CDS	PA1468	23.71	19.54	24.19	36.55	33.07	28.32	34.87	29.28	28.11	28.3	26.97	0.406626	0.0541061	0.353639	0.144363	0.153303	0.877488	0.0978394	0.507449	hypothetical protein
hypothetical protein CDS	PA1469	33.82	45.16	45.03	42.2	35.41	41.5	36.69	28.06	37.04	33.93	31.63	-0.152778	0.450323	-0.352088	0.104832	0.26337	0.997263	0.0396818	0.197514	hypothetical protein
short-chain dehydrogenase CDS	PA1470	24.41	26.33	24.45	33.67	33.04	31.47	45.31	31.32	33.27	52.35	63.69	0.275055	0.08772	0.447982	0.0340519	0.968536	2.46374e-13	1.09881	3.68175e-06	short-chain dehydrogenase
hypothetical protein CDS	PA1471	60.82	42.69	44.47	72.23	95.9	84.24	101.98	86.77	104.42	171.71	182.79	0.61855	0.00780485	0.861314	6.34579e-05	1.1604	6.20465e-14	1.25747	2.26034e-11	hypothetical protein
hypothetical protein CDS	PA1472	33.03	35.19	29.72	30.94	27	27.36	33.06	40.32	36.57	22.38	22.75	-0.292649	0.0971142	0.094631	0.734218	-0.396145	0.735202	-0.139925	0.0878146	hypothetical protein
hypothetical protein CDS	PA1473	67.33	52.59	53.13	67.26	46.85	49.59	71.6	74.23	55.33	111.77	78.74	-0.18239	0.466389	0.135455	0.651219	0.796013	1.46987e-07	1.07771	0.00121123	hypothetical protein
hypothetical protein CDS	PA1474	109.09	94.32	86.26	98.14	87.31	92.26	154.7	123.89	137.02	173.02	180.97	-0.162857	0.385043	0.423135	0.0313023	0.661589	2.54577e-32	1.04925	4.25812e-05	hypothetical protein
ccmA CDS	PA1475	75.51	115.12	131.7	134.58	127.03	147.32	141.72	114.64	125.95	45.33	48.44	0.232174	0.340812	0.164233	0.565578	-1.12177	3.39997e-22	-1.21486	3.27954e-11	cytochrome c biogenesis ATP-binding export protein CcmA
ccmB CDS	PA1476	118.72	138.33	124.98	148.12	125.08	143.7	104.22	92.82	133.49	49.55	44.62	0.0222052	0.911377	-0.279834	0.194666	-0.905137	6.51473e-24	-1.24811	1.46794e-05	heme exporter protein CcmB
ccmC CDS	PA1477	208.83	258.87	250.78	240.07	215.44	230.01	227.02	229.08	250.02	93.72	82.07	-0.164895	0.270688	-0.0951535	0.668249	-1.10659	7.86176e-21	-1.11481	4.62367e-10	heme exporter protein CcmC
heme exporter protein CcmD CDS	PA1478	101.1	132.88	132.42	105.42	92.24	109.77	98.63	119.3	120.36	25.8	23.34	-0.338756	0.0665019	-0.17463	0.515276	-1.86577	1.23081e-19	-1.80501	2.48426e-14	heme exporter protein CcmD
ccmE CDS	PA1479	133.61	151.05	164.08	133	116.89	133.27	120.11	132.17	139.99	29.81	24.41	-0.322236	0.0280053	-0.257959	0.220356	-1.94613	9.39325e-40	-1.96333	2.85014e-21	cytochrome c-type biogenesis protein CcmE
ccmF CDS	PA1480	149.56	167.84	202.09	138.39	131.79	143.5	131.67	151.04	149.07	40.26	36.3	-0.415254	0.00898744	-0.325436	0.136224	-1.59485	9.70874e-42	-1.57984	4.20709e-17	cytochrome c-type biogenesis protein CcmF
ccmG CDS	PA1481	159.76	156.27	189.81	151.92	136.41	150.22	98.58	131.32	126.68	48.94	31.65	-0.301433	0.0541061	-0.550622	0.0131866	-1.24113	1.21912e-17	-1.49653	1.51188e-06	cytochrome c-type biogenesis protein CcmG
ccmH CDS	PA1482	159.65	120.91	190.15	134	131.52	136.27	97.47	124.91	115.37	37.27	23.3	-0.315391	0.156081	-0.523307	0.0403426	-1.56965	6.50058e-22	-1.77592	1.00677e-09	cytochrome c-type biogenesis protein CcmH
cycH CDS	PA1483	116.33	162.68	155.98	118.36	104.12	122.77	75.48	84.84	102.65	17.82	15.4	-0.417013	0.0125577	-0.766059	0.000179542	-2.06988	1.80212e-76	-2.44132	3.38223e-22	cytochrome c-type biogenesis protein CycH
hypothetical protein CDS	PA1483a	120.07	145.73	155.98	121.98	114.24	135.29	94.63	91.25	104.96	45.16	51.33	-0.273966	0.111342	-0.593599	0.00106237	-0.693981	1.90961e-13	-1.00638	0.000295254	hypothetical protein
transcriptional regulator CDS	PA1484	45.46	50.71	49.67	48.41	42.94	46.29	47.11	39	46.04	26.78	27.66	-0.182005	0.221248	-0.216881	0.26301	-0.380335	0.00034074	-0.462546	0.0397962	transcriptional regulator
amino acid permease CDS	PA1485	3.93	4.03	5.38	5.4	4.62	3.97	12.34	9.34	9.76	7.19	8.29	-0.0321216	0.929389	1.10133	3.34891e-07	-0.119176	2.06312e-06	0.652721	0.620283	amino acid permease
hypothetical protein CDS	PA1486	6.37	8.71	6.5	8.06	10.24	8.19	14.33	16.46	12.27	16.1	14.88	0.187181	0.487542	0.88668	0.000138389	0.404378	6.80596e-08	0.948397	0.0933566	hypothetical protein
carbohydrate kinase CDS	PA1487	10.32	11.67	11.19	16.05	13.46	15.04	21.48	19.79	15.54	21.69	22.05	0.310754	0.0573183	0.676114	0.00112792	0.508315	1.626e-09	0.828037	0.0192665	carbohydrate kinase
hypothetical protein CDS	PA1488	8.12	11.54	10.72	14.13	11.6	12.87	20.6	15.64	13.69	22.96	22.35	0.233952	0.265374	0.612491	0.00892	0.749175	6.13698e-14	1.07694	0.000569651	hypothetical protein
hypothetical protein CDS	PA1489	8.57	10.07	12.39	13.13	14.61	14.06	22.38	16.49	15.42	17.81	18.57	0.315968	0.143816	0.695404	0.00242033	0.318143	6.13565e-05	0.627749	0.154834	hypothetical protein
transcriptional regulator CDS	PA1490	15.27	19.28	17.06	28.48	27.64	22.12	26.39	18.28	20.94	30.81	30.87	0.478167	0.0105675	0.254523	0.289425	0.80465	0.00269289	0.594809	6.79309e-05	transcriptional regulator
transporter CDS	PA1491	31.28	27.33	31.41	31.93	29.8	31.78	32.63	27.19	32.21	32.33	31.36	-0.0495877	0.823182	-0.0506176	0.836799	0.363573	0.0170432	0.30805	0.0419389	transporter
hypothetical protein CDS	PA1492	84.11	82.2	77.72	60.53	68.29	75.84	50.15	53.23	46.36	23.91	16.16	-0.34023	0.0648832	-0.752889	6.14219e-05	-0.994807	9.01091e-12	-1.32522	5.76596e-05	hypothetical protein
cysP CDS	PA1493	1175.12	893.8	749.44	1029.48	1014.58	859.84	418.68	415.88	359.52	396.64	400.16	-0.0615836	0.842718	-1.26046	2.91486e-09	0.30307	4.49293e-15	-0.717356	0.106744	sulfate ABC transporter substrate-binding protein
hypothetical protein CDS	PA1494	20.91	23.59	22.47	19.42	29.77	23.94	27.15	31.01	32.15	21.92	28	0.0336443	0.917251	0.350379	0.0833401	0.0309831	0.208294	0.201692	0.900928	hypothetical protein
hypothetical protein CDS	PA1495	16.46	21.82	16.59	20.6	17.52	22.87	16.31	13.94	13.26	21.89	25.22	0.0479717	0.869108	-0.392404	0.1021	0.997614	0.00878894	0.620813	3.26547e-06	hypothetical protein
potassium channel CDS	PA1496	35.02	36.71	36.03	37.92	33.92	40.75	31.63	30.58	31.52	43.68	40.35	-0.0399279	0.85112	-0.270048	0.160822	0.726823	0.00240159	0.506269	6.0427e-05	potassium channel
transporter CDS	PA1497	6.25	9.44	9.38	8.64	5.97	8.15	11.95	7.5	8.47	8.06	7.12	-0.225322	0.416034	0.0660528	0.847019	0.026412	0.244141	0.250451	0.929861	transporter
pykF CDS	PA1498	3.45	5.21	5.13	9.66	5.19	7.54	11.94	6.99	10.32	5.72	6.84	0.536057	0.0436422	0.943989	0.000108295	-0.306675	0.900426	-0.0800895	0.244515	pyruvate kinase
hypothetical protein CDS	PA1499	3.49	4.58	4.32	7.15	5.88	6.5	10.24	6.68	6.67	6.12	5.03	0.520371	0.0133342	0.80008	0.00120051	-0.174565	0.821677	0.0582309	0.539745	hypothetical protein
2-hydroxy-3-oxopropionate reductase CDS	PA1500	9.85	9.15	8.44	19.1	14.9	20.18	20.77	13.84	20.75	10.09	13.04	0.824443	8.02397e-06	0.881255	4.45952e-05	-0.346835	0.0792082	-0.394026	0.167873	2-hydroxy-3-oxopropionate reductase
hypothetical protein CDS	PA1501	31.14	34.91	30.49	46.1	35.75	40	68.43	32.97	50.69	66.51	52.22	0.221872	0.195447	0.531545	0.0387722	0.54671	3.39771e-07	0.745866	0.0435565	hypothetical protein
gcl CDS	PA1502	6.45	7.55	6.76	16.36	11.42	11.28	26.68	13.4	13.27	10.75	11.89	0.763334	3.41778e-05	1.18991	3.53123e-06	-0.317147	0.705227	0.0843936	0.299474	glyoxylate carboligase
hypothetical protein CDS	PA1503	12.73	11.78	12.32	17.4	14.91	12.33	21.91	15.51	17.45	16.41	11.82	0.159947	0.565705	0.466462	0.0632484	-0.0562242	0.459217	0.152434	0.849843	hypothetical protein
transcriptional regulator CDS	PA1504	204.43	202.19	199.08	195.07	181.37	192.11	146.6	162.95	152.08	39.21	50.42	-0.191581	0.152115	-0.451951	0.0140491	-1.46262	4.28305e-37	-1.7003	9.32152e-13	transcriptional regulator
moaA2 CDS	PA1505	254.01	217.86	217.26	216.85	174.42	173.48	236.3	183.97	204.5	386.96	298	-0.383474	0.0212313	-0.221201	0.293881	1.02189	1.72915e-13	1.11525	5.48868e-08	cyclic pyranopterin monophosphate synthase
hypothetical protein CDS	PA1506	55.69	63.71	44.57	30.29	30.4	36.99	42.38	39.44	51.02	18.31	16.26	-0.796491	5.16691e-05	-0.367156	0.128929	-1.02692	0.00351702	-0.790374	1.07651e-05	hypothetical protein
transporter CDS	PA1507	18.97	23.96	21.75	18.91	19	24.76	42.43	21.36	25.44	15.86	15.46	-0.136785	0.547812	0.353565	0.207515	-0.586227	0.449226	-0.199429	0.0290348	transporter
hypothetical protein CDS	PA1508	74.57	61.61	59.78	78.29	76.49	71.11	72.12	58.34	66.48	99.76	89.93	0.0933141	0.707039	-0.0767195	0.784675	0.834988	7.08566e-05	0.657974	9.58596e-06	hypothetical protein
hypothetical protein CDS	PA1509	162.62	129.7	125.2	145.74	165.56	151.14	133.78	118.72	144.56	160.63	160.04	0.0414478	0.880639	-0.152421	0.541774	0.582647	0.0189315	0.362321	0.000511997	hypothetical protein
hypothetical protein CDS	PA1510	71.94	58.91	58.38	80.83	75.01	78.41	62.22	58.9	68.68	68.54	58.18	0.192871	0.301438	-0.0758575	0.768886	0.307453	0.833729	0.0316916	0.102074	hypothetical protein
hypothetical protein CDS	PA1511	29.69	28.57	30.24	38.49	39.53	35.41	32.05	32.61	34.13	28.63	29.73	0.248982	0.103371	0.0807817	0.718826	0.129437	0.447552	-0.0508672	0.499217	hypothetical protein
hcpA CDS	PA1512	28.72	27.45	24.98	34.49	33.01	33.53	34.35	26	31.15	40.88	36.16	0.204298	0.282797	0.0851494	0.748455	0.645098	0.00287132	0.506122	0.00126388	secreted protein Hcp
hypothetical protein CDS	PA1513	50.86	53.91	49.25	61.81	50.97	58.38	98.95	75.68	80.01	57.06	58.76	0.0455462	0.810895	0.627143	0.000189355	-0.235695	0.0146954	0.174492	0.201956	hypothetical protein
ureidoglycolate hydrolase CDS	PA1514	56.46	61.91	56.77	65.19	63.5	66.01	82.94	87.14	103.39	83.76	61.55	0.0502557	0.800625	0.551763	0.00325532	-0.0225674	0.0116058	0.249655	0.931061	ureidoglycolate hydrolase
alc CDS	PA1515	23.3	24.06	24.43	33.36	25.48	34.86	41.98	30.1	28.74	41.94	43.86	0.266763	0.146368	0.39214	0.0744812	0.661009	3.24038e-06	0.772016	0.00156128	allantoicase
hypothetical protein CDS	PA1516	22.67	21.06	21.33	33.53	23.13	23.45	54.21	29.18	26.82	66.18	55.39	0.179263	0.457088	0.62371	0.0282404	1.03074	8.14496e-15	1.46027	0.00026223	hypothetical protein
hypothetical protein CDS	PA1517	21.05	19.78	17.77	29.36	28.07	23.29	50.26	24.62	28.08	64.93	56.95	0.341457	0.0739882	0.672938	0.012633	1.1356	9.88907e-21	1.4402	2.42168e-05	hypothetical protein
5-hydroxyisourate hydrolase CDS	PA1518	51.27	47.79	38.35	66.58	57.01	64.07	75.08	43.64	61.95	64.32	60.1	0.326934	0.0955223	0.287113	0.292454	0.365076	0.069262	0.284736	0.122414	5-hydroxyisourate hydrolase
transporter CDS	PA1519	6.86	7.07	6.45	8.85	9.22	8.2	13.94	6.86	11.06	12.23	14.45	0.253736	0.214432	0.518598	0.0554657	0.645459	6.84844e-07	0.794321	0.0166965	transporter
transcriptional regulator CDS	PA1520	158.59	145.06	161.63	202.19	183.54	174.84	184.04	133.84	169.89	161.78	145.9	0.158721	0.33059	-0.018664	0.942487	0.234356	0.957403	0.0420121	0.216479	transcriptional regulator
guanine deaminase CDS	PA1521	23.47	39.22	21.37	27.08	21.75	26.89	55.99	50.71	44.14	26.95	29.16	-0.230007	0.404578	0.734524	0.00340495	-0.530165	0.00324054	0.194092	0.00648392	guanine deaminase
hypothetical protein CDS	PA1522	50.02	76.13	51.95	49.27	32.92	49.84	58.53	47.36	50.6	57.84	67.16	-0.49962	0.0274527	-0.251365	0.306649	0.568247	2.46161e-05	0.738314	0.00181151	hypothetical protein
xdhB CDS	PA1523	37.39	38.25	43.37	29.19	22.11	27.22	72.22	46.8	40.43	74.11	76.73	-0.685661	1.92189e-06	0.321054	0.225081	0.811836	2.1914e-44	1.61008	0.000745671	xanthine dehydrogenase
xdhA CDS	PA1524	10.87	9.18	11.4	14.94	13.05	11.41	33.68	17.91	17.59	82.36	66.22	0.207607	0.345463	0.979366	0.000148617	1.9765	5.81245e-66	2.63761	1.17352e-13	xanthine dehydrogenase
alkB2 CDS	PA1525	28.41	25.04	32.17	37.14	29.96	33.9	57.96	32.05	43.31	48.62	40.54	0.124986	0.555264	0.519715	0.0333737	0.324574	2.95935e-06	0.592334	0.187786	alkane-1 monooxygenase
transcriptional regulator CDS	PA1526	168.38	184.67	182.77	163.74	153.16	160.45	177.62	193.33	218.86	168.68	118.64	-0.263783	0.0315366	0.0634752	0.794669	-0.146962	0.48159	0.0150525	0.54926	transcriptional regulator
hypothetical protein CDS	PA1527	127.3	140.63	141.04	124.01	106.91	127.69	109.86	120.6	153.48	71.27	66.69	-0.286951	0.0284855	-0.160385	0.50997	-0.580867	1.04689e-05	-0.594497	0.00632085	hypothetical protein
zipA CDS	PA1528	393.28	392.5	423.75	475.84	394.33	443.63	397.44	308.51	428.08	297.07	276.15	0.0128035	0.948138	-0.173407	0.409632	-0.0841844	0.00300377	-0.310623	0.682751	cell division protein ZipA
lig CDS	PA1529	69.33	79.52	75.28	77.03	72.13	76.99	77.11	80.87	80.03	71.72	69.89	-0.0868273	0.556046	0.0144761	0.953013	0.138571	0.093352	0.176626	0.467266	NAD-dependent DNA ligase LigA
hypothetical protein CDS	PA1530	219.67	223.83	236.51	259.53	231.92	229.39	209.14	173.06	250.5	176.71	150.91	-0.01978	0.920323	-0.182156	0.416661	-0.0511265	0.036325	-0.275585	0.828805	hypothetical protein
hypothetical protein CDS	PA1531	54.94	50.84	60.74	52.07	49.26	52.21	41.42	48.27	59.71	35.53	35.21	-0.215111	0.19958	-0.223473	0.382129	-0.188936	0.0439489	-0.300468	0.438456	hypothetical protein
dnaX CDS	PA1532	200.84	246.84	237.1	202.67	199.28	199.81	192.44	207.98	202.61	86.69	92.55	-0.279153	0.0401031	-0.246582	0.214164	-0.855982	1.28546e-16	-0.873957	1.59491e-06	DNA polymerase III subunits gamma/tau
nucleoid-associated protein CDS	PA1533	658.92	574.89	729.81	637.67	579.76	641.98	429.82	527.07	520.86	370.38	320.1	-0.178705	0.323284	-0.465124	0.0333554	-0.211485	3.14771e-06	-0.492283	0.345347	nucleoid-associated protein
recR CDS	PA1534	225.78	302.1	266.6	205.59	211.19	235.77	176.24	218.07	231.1	53.45	43.5	-0.368085	0.0239624	-0.39676	0.0744812	-1.78173	7.51835e-36	-1.88238	4.86385e-16	recombination protein RecR
acyl-CoA dehydrogenase CDS	PA1535	43.68	51.8	61.35	58.67	48.43	51.35	65.56	51.85	56.79	43.5	40.68	-0.0850802	0.710212	0.0702686	0.788256	-0.150328	0.703621	-0.0619901	0.422425	acyl-CoA dehydrogenase
hypothetical protein CDS	PA1536	62.88	66.17	63.7	68.43	68.79	70.5	61.2	52.96	61.59	37.82	34.86	0.00624203	0.978102	-0.207719	0.288732	-0.375883	3.94366e-06	-0.597373	0.0468655	hypothetical protein
Baeyer-Villiger monooxygenase CDS	PA1537	8.85	8.9	9.23	11.79	10.66	12.05	19.3	14.85	12.62	12.78	11.79	0.237022	0.249419	0.67907	0.00318654	-0.0298685	0.0448331	0.349063	0.914448	Baeyer-Villiger monooxygenase
flavin-containing monooxygenase CDS	PA1538	8.91	8.88	10.16	10.84	11.83	11.18	18.52	14.32	17.39	17.19	18.04	0.16734	0.412571	0.73847	5.39069e-05	0.382831	2.90511e-09	0.735206	0.0433086	flavin-containing monooxygenase
hypothetical protein CDS	PA1539	25.96	22.4	26.33	31.66	24.81	29.81	38.31	33.85	40.39	40.06	36.1	0.094741	0.679823	0.493859	0.0110101	0.32887	5.12129e-06	0.552687	0.0823756	hypothetical protein
multidrug efflux system protein MdtI CDS	PA1540	15.27	15.57	17.08	18.35	15.9	16.3	38.16	51.54	66.59	23.12	22.61	-0.0281483	0.931866	1.53435	1.95153e-10	-0.869934	0.000812483	-0.0521492	0.00207086	multidrug efflux system protein MdtI
drug efflux transporter CDS	PA1541	23.46	22.75	32.19	16.41	20.5	19.15	95.9	181.53	189.85	21.98	10.11	-0.541577	0.0228767	2.32095	1.21456e-18	-2.73103	0.893559	-1.07115	1.29687e-06	drug efflux transporter
hypothetical protein CDS	PA1542	33.37	34.15	41.21	26	30.67	35.02	48.12	39.56	43.01	39.04	31.81	-0.326588	0.119197	0.179625	0.421406	0.0131379	0.0141477	0.354779	0.954547	hypothetical protein
apt CDS	PA1543	160.61	174.35	165	161.34	176	162.16	139.88	136.89	132.54	47.89	52.27	-0.0978421	0.576481	-0.354938	0.0418015	-1.13092	3.23531e-25	-1.35703	1.96744e-10	adenine phosphoribosyltransferase
anr CDS	PA1544	407.54	469.08	416.08	346.97	338.79	297.6	309.66	273.72	261.24	198.39	139.13	-0.482758	0.000296254	-0.674235	2.27549e-05	-0.425155	9.53625e-05	-0.585659	0.0484414	transcriptional regulator Anr
hypothetical protein CDS	PA1545	189.33	148.42	135.73	211.68	165.26	168.32	286.45	138.2	290.94	337.88	380.31	0.0862806	0.748264	0.46133	0.122962	0.901855	1.19058e-20	1.05498	0.001054	hypothetical protein
hemN CDS	PA1546	127.41	100.02	146.74	81.18	52.71	63.25	145.9	85.96	94.42	93.46	86.95	-0.975356	7.65654e-07	-0.276449	0.331048	0.051833	7.75966e-06	0.594847	0.842693	oxygen-independent coproporphyrinogen-III oxidase
hypothetical protein CDS	PA1547	49.33	71.06	66.06	49.64	38.43	46.79	80.95	66.81	75.31	26.66	29.41	-0.5437	0.00232592	0.177637	0.448004	-1.08521	0.0103784	-0.596594	1.01539e-09	hypothetical protein
hypothetical protein CDS	PA1548	173.19	210.72	194.43	138.44	125.51	135.2	217.84	176.45	257.36	77.53	64.36	-0.618755	3.71375e-06	0.0884277	0.72852	-1.28476	5.34906e-05	-0.88762	2.06611e-09	hypothetical protein
cation-transporting P-type ATPase CDS	PA1549	72.44	88.51	90.15	40.43	35.99	42.73	66.4	65.79	69.73	15.01	13.03	-1.14391	3.2657e-19	-0.378092	0.0362907	-1.94171	1.95476e-19	-1.42312	1.43729e-28	cation-transporting P-type ATPase
hypothetical protein CDS	PA1550	118.85	153.06	161.12	81.63	75.79	83.14	157.55	150.08	156.65	33.41	32.47	-0.9148	3.0269e-10	0.0266224	0.920604	-1.90959	9.27133e-14	-1.25967	1.8871e-28	hypothetical protein
ferredoxin CDS	PA1551	131.57	172.55	187.94	99.23	89.9	93.83	166.51	159.31	166.02	137.17	70.01	-0.865853	7.31453e-09	-0.0707815	0.782278	-0.34948	0.0962651	0.172877	0.215292	ferredoxin
ccoP1 CDS	PA1552	371.04	438.6	704.41	402.86	419.28	370.57	556.06	634.8	432.28	187.34	158.67	-0.407274	0.109361	0.03429	0.931575	-1.32899	1.87892e-11	-0.936252	8.29549e-09	cytochrome C oxidase cbb3-type subunit CcoP
ccoQ1 CDS	PA1552.1	347.63	460.94	599.65	391.18	453.34	369.93	511.68	586.67	483.67	190.47	165.22	-0.287162	0.244488	0.0980921	0.759032	-1.25394	3.1548e-08	-0.956386	1.3452e-09	cytochrome C oxidase cbb3-type subunit CcoQ
ccoO1 CDS	PA1553	268.53	406.43	470.06	322.59	379.4	339.88	419.41	485.34	369.48	160.27	143.56	-0.213057	0.404381	0.088313	0.790341	-1.17188	6.04922e-10	-0.922246	3.04138e-08	cbb3-type cytochrome C oxidase subunit II
ccoN1 CDS	PA1554	286.51	437.53	510.63	323.04	419.99	384.4	570.55	595.57	430.54	106.15	104.27	-0.204422	0.456812	0.291318	0.316678	-2.01436	1.01525e-21	-1.58614	8.04321e-22	cbb3-type cytochrome C oxidase subunit I
ccoP2 CDS	PA1555	253.01	294.62	335.59	30.35	29.96	33.56	35.93	25.93	30.03	39.38	40.21	-3.21769	3.23089e-123	-3.24561	9.59456e-86	0.68803	9.03186e-06	0.646689	0.000250295	cytochrome C oxidase cbb3-type subunit CcoP
ccoQ2 CDS	PA1555.1	262.7	266.06	298.46	73.24	67.97	80.51	60.21	43.8	78.3	64.35	54.61	-1.93616	3.39901e-46	-2.17307	6.86799e-28	0.280609	0.841006	-0.0437455	0.313454	cytochrome C oxidase cbb3-type subunit CcoQ
ccoO2 CDS	PA1556	173.69	208.86	237.44	22.07	19.96	25.41	22.19	16.03	19.63	22.82	22.24	-3.15647	1.7503e-96	-3.38513	5.54604e-85	0.53242	0.136543	0.333568	0.0122942	cbb3-type cytochrome C oxidase subunit II
ccoN2 CDS	PA1557	203.09	255.27	317.3	40.92	35.79	35.91	35.88	27.08	29.28	50.15	47.84	-2.74827	2.25796e-67	-3.03266	9.32594e-61	0.978798	3.68982e-08	0.748251	3.13597e-08	cbb3-type cytochrome C oxidase subunit I
hypothetical protein CDS	PA1558	27.74	33.25	27.36	30.43	28.07	35.4	35.14	27.99	31.08	22.85	27.29	-0.0132099	0.962164	0.0129073	0.962167	-0.0124623	0.805713	-0.0281637	0.959157	hypothetical protein
aer CDS	PA1561	201.53	170.04	175.84	68.63	71.81	78.68	187.73	173.13	155.72	136.64	121.7	-1.37421	8.13738e-22	-0.158466	0.499123	-0.107073	6.03655e-16	0.729577	0.59246	aerotaxis receptor Aer
acnA CDS	PA1562	53.21	51.82	50.45	78.95	76.19	96.58	138.79	107.8	98.88	197.69	212.37	0.571935	0.000170924	1.03839	2.69657e-09	1.13458	7.19446e-28	1.50173	1.97018e-09	aconitate hydratase
23S rRNA (cytidine(2498)-2'-O)-methyltransferaseRlmM CDS	PA1563	29.47	43.01	40.63	48.45	46.97	48.17	58.89	59.55	61.74	29.86	33.22	0.237019	0.221552	0.582302	0.00349776	-0.618686	0.0126918	-0.40836	0.000737212	23S rRNA (cytidine(2498)-2'-O)-methyltransferaseRlmM
sulfurtransferase TusA CDS	PA1564	117.87	120.03	110.87	136.79	124.06	131.38	246.8	353.22	350.1	62.99	42.2	0.0626845	0.749123	1.3198	1.85548e-10	-2.25096	4.15222e-08	-1.4353	1.70212e-17	sulfurtransferase TusA
oxidoreductase CDS	PA1565	23.58	22.65	27.42	23.83	22.19	21.74	221.74	413.62	328.73	11.42	13.48	-0.216325	0.220142	3.42821	1.10125e-48	-4.3105	0.000123498	-1.59354	4.42268e-52	oxidoreductase
hypothetical protein CDS	PA1566	5.78	6.69	7.53	5.68	6.44	6.45	235.21	399.41	304.38	8.23	8.64	-0.195695	0.413305	5.17317	3.31108e-117	-4.8312	0.000241172	-1.25509	6.04427e-73	hypothetical protein
hypothetical protein CDS	PA1567	9.42	10.31	9.62	11.05	8.94	10.54	13.58	10.87	12.8	11	15.58	-0.0467302	0.847577	0.254926	0.234989	0.405747	0.000849202	0.578058	0.0776585	hypothetical protein
hypothetical protein CDS	PA1568	7.29	9.4	8.68	6.86	10.27	7.45	19.31	14.09	10.36	11.14	10.38	-0.119767	0.758195	0.648902	0.0355611	-0.117895	0.0422152	0.568226	0.736153	hypothetical protein
major facilitator superfamily transporter CDS	PA1569	6.63	6.84	6.3	8.17	6.89	6.83	10.97	8.97	8.61	10.7	10.15	0.039414	0.885352	0.43154	0.052527	0.439412	6.18957e-06	0.735563	0.0397401	major facilitator superfamily transporter
transcriptional regulator CDS	PA1570	65.46	76.12	78.82	59.39	52.74	58.02	64.27	57.93	90.82	38.49	40.99	-0.463396	0.000542482	-0.124557	0.649125	-0.519005	0.0618881	-0.414507	0.0263294	transcriptional regulator
hypothetical protein CDS	PA1571	214.91	225.57	184.37	439.16	326.22	308.89	281.02	206.78	242.44	250.39	213.93	0.64315	0.000255379	0.136406	0.568654	0.244999	0.0473889	-0.20716	0.219722	hypothetical protein
hypothetical protein CDS	PA1572	148.54	169.29	148.64	132.1	122.43	138.79	160.82	133.09	164.33	163.67	178.85	-0.340084	0.00931399	-0.103582	0.620787	0.473868	1.63249e-08	0.582502	0.00547056	hypothetical protein
hypothetical protein CDS	PA1573	98.89	91.46	96.43	85.55	78.61	91.37	93.45	84.15	92.95	77.2	72.82	-0.263751	0.0903072	-0.160428	0.433406	0.0432631	0.522043	0.0740595	0.82577	hypothetical protein
hypothetical protein CDS	PA1574	276.67	296.82	270.45	424.87	373.53	382.82	212.84	178.99	202.27	129.95	121.18	0.373139	0.00251419	-0.573547	0.000269178	-0.343843	2.08692e-31	-1.14226	0.0517749	hypothetical protein
hypothetical protein CDS	PA1575	64.44	52.14	57.01	74.37	66.94	61.37	61.58	51.59	67.69	95.27	93.83	0.110687	0.619787	-0.0257964	0.929763	0.95255	1.32989e-08	0.769263	1.66758e-07	hypothetical protein
3-hydroxyisobutyrate dehydrogenase CDS	PA1576	78.17	71.22	85.54	96.68	76.43	87.06	68.9	58.41	69.36	61.05	66.65	0.0376368	0.870103	-0.330127	0.0877952	0.270831	0.220299	-0.0762719	0.132488	3-hydroxyisobutyrate dehydrogenase
hypothetical protein CDS	PA1577	77.15	88.38	87.7	101.64	98.26	94.58	69.65	60.7	76.33	55.73	51.51	0.114197	0.512171	-0.361904	0.061979	-0.0508804	2.86379e-05	-0.497468	0.821046	hypothetical protein
hypothetical protein CDS	PA1578	29.67	39.24	36.41	42.74	30.86	40.03	38.05	26.89	36.96	40.82	45.17	0.00477639	0.986967	-0.125744	0.626819	0.650655	0.00479725	0.480627	0.00119758	hypothetical protein
hypothetical protein CDS	PA1578a	14.38	25.15	25.42	28.66	32.73	30.6	40.21	19.37	32.4	16.46	20.48	0.37424	0.173039	0.381578	0.264863	-0.394264	0.054678	-0.459076	0.215241	hypothetical protein
hypothetical protein CDS	PA1579	325.37	292.33	336.9	437.96	424.31	430.29	375.06	330.36	373.46	352.29	393.98	0.324086	0.0249392	0.0927796	0.671115	0.360495	0.602802	0.128176	0.0322954	hypothetical protein
gltA CDS	PA1580	888.14	913.57	1010.78	835.85	919.48	894.74	968.04	1000.76	771	294.48	338.79	-0.180282	0.265033	-0.105249	0.680238	-1.21327	1.34598e-19	-1.13855	2.79788e-09	citrate synthase
sdhC CDS	PA1581	4243.08	4636.15	5418.81	3147.82	3587.62	3554.57	4176.7	4753.7	5732.18	692.46	655.06	-0.551774	0.000502314	-0.0352402	0.903237	-2.52909	1.43014e-53	-2.23399	2.89983e-36	succinate dehydrogenase subunit C
sdhD CDS	PA1582	1717.71	1751.7	2150.39	1085.7	1257.98	1380.45	1973.02	2046.29	2159.94	266.11	261.74	-0.662299	0.000111543	0.0608361	0.806872	-2.64048	6.29662e-38	-2.1358	7.81708e-56	succinate dehydrogenase subunit D
sdhA CDS	PA1583	597.64	805.75	818.21	521.88	550.66	574.69	722.93	916.78	798.77	248.43	238.5	-0.508196	0.0018192	0.0691887	0.809963	-1.42715	7.29607e-14	-1.02452	3.00589e-12	succinate dehydrogenase flavoprotein subunit
sdhB CDS	PA1584	898.76	1178.03	1228.95	877.62	963.92	897.46	924.19	1175.5	1281.03	527.66	426.76	-0.353233	0.0415765	-0.0323902	0.918122	-0.928862	6.67981e-06	-0.774086	4.15157e-05	succinate dehydrogenase iron-sulfur subunit
sucA CDS	PA1585	703.9	733.2	773.14	513.19	603.9	517.7	633.6	765.15	567.36	571.76	541.44	-0.516101	0.00058482	-0.226702	0.349868	0.0604289	0.0451709	0.299068	0.808862	2-oxoglutarate dehydrogenase subunit E1
sucB CDS	PA1586	815.51	722.28	808.24	492.82	576.21	522.03	642.18	807.5	529.77	719.01	756.67	-0.63779	3.77776e-05	-0.297571	0.262945	0.449321	1.11056e-07	0.756479	0.0693787	2-oxoglutarate dehydrogenase complex dihydrolipoyllysine-residue succinyltransferase
lpdG CDS	PA1587	887.33	932.03	923.91	611.3	703.74	618.16	657.54	788.09	529.95	950.83	1037.18	-0.586177	2.40427e-05	-0.517326	0.0230251	0.878503	1.86107e-10	0.965058	0.000164283	2-oxoglutarate dehydrogenase complex dihydrolipoyl dehydrogenase
sucC CDS	PA1588	1226.69	1410.7	1416.08	935.93	1145.91	974.37	867.28	982.99	706.31	522.22	526.27	-0.48498	0.0026722	-0.704539	0.000531331	-0.397768	5.5756e-06	-0.55176	0.0764334	succinyl-CoA ligase subunit beta
sucD CDS	PA1589	1896.47	2044.66	2316.93	1520.65	1715.42	1479.77	1380.65	1493.57	1120.43	1146.31	1045.37	-0.489462	0.00161116	-0.691266	0.000561608	0.01912	0.0798685	-0.126873	0.938314	succinyl-CoA ligase subunit alpha
braB CDS	PA1590	296.24	306.81	325.13	181.13	213.3	224.47	275.11	278.78	350.85	100.2	111.54	-0.659384	1.41964e-05	-0.11094	0.63432	-1.19266	8.86666e-06	-0.885432	5.8221e-10	branched-chain amino acid transporter
hypothetical protein CDS	PA1591	46.56	74.99	88.09	45.88	44.6	73.4	65.5	91.01	99.74	12.9	12.42	-0.404736	0.164657	0.21445	0.525381	-2.41661	1.63937e-14	-2.01227	2.32939e-22	hypothetical protein
hypothetical protein CDS	PA1592	1171.99	718.75	610.74	1539.97	2106.7	2039.4	2169.16	1866.45	2649.62	6298.22	5847.54	0.966803	0.000189993	1.2418	1.15031e-06	1.74213	1.85268e-27	1.79671	2.25601e-20	hypothetical protein
hypothetical protein CDS	PA1593	67.82	92.22	86.09	94.92	95.87	88.54	83.31	75.72	81.99	19.03	18.83	0.0818691	0.711134	-0.100982	0.672216	-1.75949	7.24927e-39	-1.94728	6.77196e-21	hypothetical protein
hypothetical protein CDS	PA1594	49.8	50.48	54.76	53.07	60.28	54.73	45.05	42.62	46.56	22.4	21.5	0.0166624	0.948138	-0.278176	0.168614	-0.708666	7.79324e-10	-0.988604	0.00044321	hypothetical protein
hypothetical protein CDS	PA1595	28.63	40.67	39.98	43.56	37.9	44.02	33.34	31.38	32.85	18.47	18.06	0.0959071	0.678276	-0.227199	0.319872	-0.521053	4.87453e-12	-0.817505	0.00393558	hypothetical protein
htpG CDS	PA1596	228.22	181.75	177.19	734.25	666.71	379.96	328.56	87.99	75.64	104.94	94.53	1.35881	2.74922e-09	-0.252539	0.713101	-0.308998	3.27074e-22	-1.53064	0.714978	chaperone protein HtpG
hypothetical protein CDS	PA1597	133.78	105.35	109.58	249.98	235.62	192.53	72.5	37.89	31.12	63.64	63.63	0.810923	3.84444e-06	-1.29892	1.62404e-06	0.741514	4.97037e-26	-0.975145	0.0149941	hypothetical protein
3-methyl-2-oxobutanoate hydroxymethyltransferase CDS	PA1598	42.13	38.97	39.9	70.36	69.74	57.86	29.23	17.14	11.91	19.91	18.92	0.58478	0.000202897	-1.06289	0.000111021	0.312896	3.73703e-21	-1.05572	0.349307	3-methyl-2-oxobutanoate hydroxymethyltransferase
transcriptional regulator CDS	PA1599	19.31	23.29	23.2	31.4	28.83	24.95	28.1	24.12	22.92	21.26	21.69	0.259962	0.165384	0.111905	0.654073	0.0862239	0.454184	-0.0424242	0.697639	transcriptional regulator
cytochrome C CDS	PA1600	4.28	6.37	8.03	6.73	6.47	6.26	10.3	9.65	8.19	5.56	8.46	-0.0348321	0.926804	0.491271	0.0796988	-0.112592	0.104183	0.302898	0.694523	cytochrome C
aldehyde dehydrogenase CDS	PA1601	3.78	6.08	6.2	5.71	4.37	4.59	9.95	9.5	7.85	3.02	3.01	-0.213899	0.424565	0.665179	0.0066161	-1.27014	0.041179	-0.590551	1.67273e-08	aldehyde dehydrogenase
oxidoreductase CDS	PA1602	6.47	8.71	8.8	6.1	7.39	8.95	14.96	10.67	14.43	5.02	3.73	-0.168989	0.61614	0.620882	0.0171636	-1.25954	0.144891	-0.748127	2.0386e-05	oxidoreductase
transcriptional regulator CDS	PA1603	69.05	61.91	71.02	85.7	68.14	75.72	75.58	54.97	87.78	68.8	50.74	0.0741506	0.735224	0.0221713	0.942487	0.0319052	0.667376	-0.114678	0.90857	transcriptional regulator
hypothetical protein CDS	PA1604	44.99	44.38	42.26	60.72	53.31	51.13	56.24	40.16	52.64	71.85	76.83	0.215808	0.169576	0.0895496	0.710589	0.890525	2.29912e-08	0.734854	1.38012e-06	hypothetical protein
hypothetical protein CDS	PA1605	25.52	22.56	20.29	32.65	32.78	39.15	41.48	38.49	40.32	43.68	45.91	0.485736	0.00861405	0.712707	0.000123433	0.46368	2.51673e-05	0.589757	0.00785937	hypothetical protein
hypothetical protein CDS	PA1606	17.39	16.37	17.09	19.7	26.81	28.91	40.07	41.83	41.63	28.24	33.33	0.436465	0.0667266	1.16278	4.28682e-10	-0.114388	0.0155978	0.350215	0.61944	hypothetical protein
hypothetical protein CDS	PA1607	150.72	219.44	156.76	291.04	201.22	247.97	243.12	134.44	310.33	183.95	231.5	0.366541	0.0760744	0.275774	0.398162	0.178761	0.869198	-0.0429013	0.576277	hypothetical protein
chemotaxis transducer CDS	PA1608	52.8	54.28	45.64	42.37	40.89	39.76	52.87	59.75	52.53	30.42	34.62	-0.403434	0.00575306	0.0408816	0.877647	-0.454516	0.649575	-0.141128	0.0259028	chemotaxis transducer
fabB CDS	PA1609	1298.41	1572.57	1859.03	750.38	788.23	938.14	642.38	1309.23	1250.94	254.48	245.26	-0.983737	4.96224e-09	-0.573786	0.0633183	-1.76698	3.51634e-24	-1.5814	5.37182e-09	3-oxoacyl-ACP synthase
fabA CDS	PA1610	1498.7	2037.56	2210.42	948.67	951.44	1403.93	786.38	1598.3	1796.22	180.96	164.77	-0.836418	6.05048e-05	-0.475676	0.151732	-2.65253	1.04665e-35	-2.5259	3.47347e-17	3-hydroxydecanoyl-ACP dehydratase
sensor/response regulator hybrid protein CDS	PA1611	98.87	104.97	117.25	91.54	87.96	99.33	59.05	76.71	98.65	49.52	44.33	-0.29761	0.0408531	-0.501993	0.0398211	-0.428754	1.37847e-08	-0.71439	0.0980896	sensor/response regulator hybrid protein
hypothetical protein CDS	PA1612	44.71	53.88	59.82	57.46	50.61	63.42	39.18	52.42	57.94	23.58	25.1	0.0117255	0.965467	-0.143216	0.628243	-0.725298	2.88377e-10	-0.938649	0.00306896	hypothetical protein
hypothetical protein CDS	PA1613	90.39	88.38	93.2	99.47	92.3	91.98	80.06	84.6	87.13	50.65	45.39	-0.042254	0.809492	-0.181558	0.367177	-0.497975	8.18154e-10	-0.656319	0.006728	hypothetical protein
gpsA CDS	PA1614	106.09	119.12	102.1	113.5	109.48	106.92	125.26	115.44	102.25	81.51	80.75	-0.0877395	0.597738	-0.00693216	0.979071	-0.186287	0.150979	-0.124225	0.336082	glycerol-3-phosphate dehydrogenase
lipase CDS	PA1615	135.82	143.48	126.96	134.53	129.66	129.73	137.99	128.83	119.07	148.04	178.54	-0.142887	0.3715	-0.145631	0.512601	0.644605	2.55595e-05	0.631165	0.000783835	lipase
hypothetical protein CDS	PA1616	114.62	116	98.16	111.24	106.75	109.76	118.56	108.85	99.96	100.1	115.08	-0.105006	0.57151	-0.0805227	0.745009	0.284593	0.0612331	0.295902	0.145767	hypothetical protein
AMP-binding protein CDS	PA1617	23.18	23.93	22.54	48.74	32.77	39.15	86.97	35	39.68	80.5	94.92	0.655902	5.1177e-05	1.03164	0.00028613	1.01236	4.32347e-18	1.41013	0.00143698	AMP-binding protein
esterase CDS	PA1618	167.28	165.85	150.44	207.35	166.77	175.93	150.42	106.62	128.99	69.1	67.15	0.0765407	0.693392	-0.40012	0.0377784	-0.594562	7.74485e-19	-1.01131	0.00161147	esterase
transcriptional regulator CDS	PA1619	39.14	44.89	41.52	39.79	33.46	39.24	39.23	34.49	37.4	11.28	10.54	-0.255409	0.0963127	-0.247292	0.194793	-1.43936	3.83102e-21	-1.47612	4.89366e-14	transcriptional regulator
hypothetical protein CDS	PA1620	9.47	10.45	11.38	10.61	10.49	9.61	9.05	9.03	9.81	2.34	4.47	-0.118629	0.658343	-0.228363	0.402948	-1.10865	1.33314e-05	-1.2483	0.000454118	hypothetical protein
hydrolase CDS	PA1621	47.94	46.36	51.71	50.17	50.22	47.99	59.83	52.38	57.58	42.7	45.56	-0.0763991	0.697471	0.134824	0.531415	-0.0488277	0.453422	0.0657933	0.805353	hydrolase
hydrolase CDS	PA1622	28.12	32.15	27.17	32.13	26.42	33.22	34.05	28.22	32.36	29.88	28.56	-0.0340251	0.888391	0.0339885	0.892992	0.199865	0.182223	0.204464	0.298775	hydrolase
hypothetical protein CDS	PA1623	221.75	200.85	176.44	186.86	187.96	178.93	153.42	175.58	191	114.87	111.61	-0.210374	0.244314	-0.270027	0.243864	-0.309003	0.000275188	-0.42655	0.134448	hypothetical protein
hypothetical protein CDS	PA1624	74.59	90.56	71.97	71.92	66.26	70.66	59.62	63.25	69.56	42.11	51.16	-0.275974	0.0766285	-0.362449	0.0727348	-0.153953	0.0312369	-0.286529	0.483873	hypothetical protein
hypothetical protein CDS	PA1625	50.95	52.87	59.68	52.61	51.85	60.82	61.91	44.93	66.01	31.74	35.2	-0.0832984	0.687606	-0.00593437	0.981881	-0.462116	0.00232671	-0.495014	0.0256734	hypothetical protein
major facilitator superfamily transporter CDS	PA1626	14.19	20.67	19.35	21.37	21.74	20.88	21.18	20.57	19.12	10.66	11.34	0.136618	0.541459	0.0941384	0.730089	-0.571292	8.48847e-06	-0.624009	0.00422918	major facilitator superfamily transporter
transcriptional regulator CDS	PA1627	18.01	19.56	18.33	28.39	24.52	22.21	20.85	18.47	21.2	18.21	16.65	0.30993	0.0952073	0.0339164	0.901711	0.0975449	0.178202	-0.175466	0.672445	transcriptional regulator
3-hydroxyacyl-CoA dehydrogenase CDS	PA1628	10.96	14.83	11.41	12.93	11.48	11.87	20.16	17.56	15.75	13.61	16.11	-0.13104	0.545149	0.434204	0.0486394	0.0454522	0.000257896	0.47765	0.84759	3-hydroxyacyl-CoA dehydrogenase
enoyl-CoA hydratase CDS	PA1629	8.93	11.68	11.69	12.29	11.18	10.57	20.17	14.9	16.72	10.61	11.94	-0.0249513	0.934762	0.577594	0.00867532	-0.297	0.190624	0.119321	0.196315	enoyl-CoA hydratase
transcriptional regulator CDS	PA1630	27.54	33.59	34.34	37.36	35.92	32.41	37.66	27.48	30.91	26.63	27.4	0.0452206	0.846779	-0.0702801	0.787572	0.0691047	0.468173	-0.0499217	0.75111	transcriptional regulator
acyl-CoA dehydrogenase CDS	PA1631	13.2	15.02	14.85	17.17	14.96	14.43	17.39	12.79	13.97	12.77	11.68	0.00771702	0.976961	-0.0452273	0.865344	0.0456399	0.689565	-0.0182319	0.848088	acyl-CoA dehydrogenase
kdpF CDS	PA1632	2.2	7.11	2.6	7.02	4.2	3.54	9.19	8.81	7.77	6.86	4.32	0.142422	0.808406	0.875115	0.0483228	-0.295059	0.398889	0.280085	0.523783	potassium-transporting ATPase subunit F
kdpA CDS	PA1633	12.65	14.35	10.7	16.54	12.6	12.97	18.46	11.67	18.07	21.13	21.67	0.0503191	0.850935	0.254343	0.328784	0.726017	3.92776e-09	0.794	0.000834516	potassium-transporting ATPase subunit A
kdpB CDS	PA1634	3.77	4.38	3.43	4.19	3.66	4.22	7.48	5	5.33	5.88	5.05	-0.0391876	0.894547	0.511381	0.0357869	0.198256	0.000177908	0.613163	0.432763	potassium-transporting ATPase subunit B
kdpC CDS	PA1635	2.36	2.93	2.72	4.16	4.07	2.44	5.1	4	3.13	5.04	4.73	0.270489	0.491709	0.496341	0.186875	0.546854	0.0458807	0.762232	0.116768	potassium-transporting ATPase subunit C
kdpD CDS	PA1636	8.8	11.14	9.94	18.3	13.53	16.03	14.12	11.35	12.38	23.07	28.28	0.554125	0.000501239	0.255921	0.211451	1.32594	5.88293e-10	1.04826	5.92612e-13	two-component sensor KdpD
kdpE CDS	PA1637	28.47	32.56	28.48	48.88	38.74	40.1	31.64	23.65	30.11	28.73	30.72	0.394024	0.0141922	-0.146373	0.540591	0.374066	0.120764	-0.116068	0.064361	two-component response regulator KdpE
glutaminase CDS	PA1638	25.74	27.36	26.61	31.64	32.97	32.89	29.5	22.05	27.84	8.42	9.03	0.184758	0.268109	-0.0870588	0.717331	-1.2719	1.16081e-22	-1.5415	7.5416e-10	glutaminase
hypothetical protein CDS	PA1639	105.11	121.69	119.87	139.27	130.57	134.64	111.63	105.48	125.74	51.25	53.98	0.118412	0.433344	-0.0900362	0.683292	-0.804499	5.65105e-20	-1.03836	8.40635e-06	hypothetical protein
hypothetical protein CDS	PA1640	88.92	95.61	83.03	106.9	97.76	96.69	92.88	75.63	89.53	53.53	68.44	0.0665156	0.708223	-0.130572	0.531844	-0.182275	0.00208054	-0.388131	0.36959	hypothetical protein
hypothetical protein CDS	PA1641	44.09	47.63	39.19	94.29	66.22	66.99	96.96	66.32	77.47	177.3	180.7	0.652867	0.000602516	0.765671	0.000144769	1.46	5.03138e-20	1.51018	1.70686e-14	hypothetical protein
selD CDS	PA1642	100.87	105.44	95.33	143.88	116.32	112.89	130.31	120.58	109.5	97.2	93.4	0.194245	0.233715	0.176108	0.395062	-0.0266892	0.442279	-0.0480524	0.896975	selenide, water dikinase
tRNA 2-selenouridine synthase CDS	PA1643	98.21	89.08	88.26	106.37	93.88	95	104.74	101.94	96.35	84.17	78.43	-0.00701946	0.976105	0.0582867	0.808134	-0.0076705	0.988668	0.022215	0.971213	tRNA 2-selenouridine synthase
aldehyde-activating protein CDS	PA1643a	87.81	101.27	75.14	107.84	92.01	104.62	96.48	89.07	97.8	186.24	201.18	0.0966048	0.662124	0.0236343	0.932573	1.33428	3.29966e-22	1.22968	3.25158e-15	aldehyde-activating protein
hypothetical protein CDS	PA1644	127.44	152.72	130.79	161.47	142.71	149.52	139.14	115.76	128.69	86.35	85.09	0.039703	0.83667	-0.173486	0.378347	-0.264154	1.37581e-06	-0.471674	0.126557	hypothetical protein
hypothetical protein CDS	PA1645	52.14	72.34	62.31	82.39	77.1	75.08	70.56	47.85	65.76	48.8	55.84	0.22161	0.229851	-0.098863	0.717953	0.0856457	0.0369612	-0.231483	0.716963	hypothetical protein
chemotaxis transducer CDS	PA1646	9.68	12.53	12.13	13.23	9.87	11.1	13.3	9.6	13.43	13.22	12.83	-0.105039	0.64306	-0.00015884	0.999297	0.417041	0.0027688	0.419186	0.0431675	chemotaxis transducer
sulfate transporter CDS	PA1647	15.97	17.38	16.66	16.9	15.51	16.83	14.34	12.36	13.33	12.44	13.56	-0.121882	0.466026	-0.389363	0.0325818	0.270092	0.676092	0.0214093	0.162975	sulfate transporter
oxidoreductase CDS	PA1648	25.01	22.55	18.53	34.64	34.05	32.27	32.33	21.13	25.85	33.75	36.26	0.483866	0.00816216	0.165644	0.553813	0.716736	0.0167983	0.425453	0.000445545	oxidoreductase
short-chain dehydrogenase CDS	PA1649	18.74	28.78	31.05	32.67	27.54	30.24	30.91	29.18	35.24	16.97	21.99	0.0980958	0.729801	0.198051	0.480387	-0.393363	0.0412467	-0.394485	0.0757069	short-chain dehydrogenase
transporter CDS	PA1650	86.97	109.37	108.71	80.95	85.72	94.78	117.75	121.93	145.57	40.74	39.89	-0.308915	0.0683784	0.256274	0.231415	-1.35317	3.81012e-09	-1.02244	8.99201e-13	transporter
transporter CDS	PA1651	224.09	242.23	258.46	209.06	222.93	246.76	201.58	237.55	299.16	52.27	56.12	-0.188445	0.258892	-0.0447493	0.876174	-1.85708	8.39604e-39	-1.86296	3.18386e-17	transporter
hypothetical protein CDS	PA1652	24.91	33.02	29.1	37.34	31.04	28.31	28.11	15.35	24.24	14.94	18.09	0.0479522	0.854362	-0.430327	0.0926112	-0.121486	0.000229689	-0.571167	0.67461	hypothetical protein
transcriptional regulator CDS	PA1653	26.9	36.69	30.63	33.76	36.58	30.4	24.36	18.18	27.18	11.6	12.63	0.00163253	0.995842	-0.494788	0.0332035	-0.612483	2.99922e-09	-1.09623	0.0141959	transcriptional regulator
aminotransferase CDS	PA1654	76.86	87.75	89.65	83.91	77.98	67.91	71.51	52.96	57	33.83	33.83	-0.24049	0.132362	-0.553612	0.00172995	-0.519281	4.8672e-11	-0.785554	0.00503271	aminotransferase
glutathione S-transferase CDS	PA1655	200.62	175.14	176.9	137.67	118.71	138.55	125.74	99.5	119.6	67.92	61.24	-0.574237	8.02394e-05	-0.745957	1.21064e-05	-0.514346	5.70749e-09	-0.69887	0.00389586	glutathione S-transferase
hypothetical protein CDS	PA1656	38.52	38.87	37.41	35.12	28.42	27.33	32.45	18.96	20.4	30.46	33.21	-0.431026	0.00379686	-0.735424	0.000782545	0.723423	0.0177261	0.476579	0.00222923	hypothetical protein
hypothetical protein CDS	PA1657	48.62	38.86	30.1	49.42	49.53	35.57	40.03	28.95	33.1	57.12	62.82	0.0795908	0.816276	-0.280327	0.319459	1.123	0.000278387	0.789812	6.51156e-09	hypothetical protein
hypothetical protein CDS	PA1658	42.94	41.82	29.63	53.29	45.92	39.69	37.1	38.49	30.83	62.42	67.42	0.163269	0.512171	-0.169587	0.557172	1.16249	2.36991e-07	0.886895	4.11045e-09	hypothetical protein
hypothetical protein CDS	PA1659	23.59	21.84	18.68	22.45	20.4	18.61	28.03	22.3	20	28.71	28.83	-0.156321	0.532625	0.049482	0.877647	0.598569	4.57821e-05	0.78014	0.009319	hypothetical protein
hypothetical protein CDS	PA1660	16.73	15.29	14.57	20.39	18.65	17.21	17.44	17.22	15.32	19.21	22.47	0.159856	0.403831	0.0242075	0.932588	0.621842	0.00485932	0.503725	0.00186172	hypothetical protein
hypothetical protein CDS	PA1661	15.79	13.79	15.02	22.42	16.54	17.65	14.71	15.27	16.32	22.03	21.89	0.224023	0.281224	-0.0220843	0.940858	0.807012	0.00268472	0.556084	4.37407e-05	hypothetical protein
ClpA/B-type protease CDS	PA1662	13.86	14.43	13.48	20.66	17.03	17.38	16.35	12.73	13.97	27.24	27.04	0.284795	0.0565849	-0.0376959	0.875772	1.22321	1.53894e-11	0.93311	6.81753e-13	ClpA/B-type protease
transcriptional regulator CDS	PA1663	10.93	9.37	7.9	14.93	13.75	12.82	9.7	9.49	7.22	15.91	15.6	0.4268	0.0343909	-0.163179	0.594775	1.12868	0.00201369	0.63923	2.56168e-07	transcriptional regulator
hypothetical protein CDS	PA1664	28.91	12.15	13.38	36.28	27.52	23.18	21.07	13.48	13.55	25.75	21.57	0.452767	0.233249	-0.243106	0.612846	0.85138	0.953221	0.192591	0.0100739	hypothetical protein
hypothetical protein CDS	PA1665	9.17	7.77	8.63	13.31	13.22	11.77	6.5	8.93	6.1	12.42	11.44	0.457777	0.0154717	-0.294563	0.325782	1.00738	0.335216	0.376273	0.000132174	hypothetical protein
hypothetical protein CDS	PA1666	14.7	14.39	16.41	22.85	18.15	18.56	11.36	15.69	16.2	22.32	22.98	0.268491	0.213447	-0.132761	0.681453	0.932132	0.0124424	0.5425	0.000291918	hypothetical protein
hypothetical protein CDS	PA1667	17.07	16.46	15.78	24.04	20.3	17.36	20.09	13.78	16.23	33.62	28.78	0.207363	0.304492	-0.0623233	0.815741	1.20629	2.22294e-07	0.956569	1.36264e-09	hypothetical protein
hypothetical protein CDS	PA1668	15.36	12.38	11.51	17.04	18.37	16.24	10	12.45	9.38	16.63	18.07	0.276289	0.226651	-0.351758	0.213223	0.990209	0.118088	0.456132	4.27972e-05	hypothetical protein
hypothetical protein CDS	PA1669	13.69	14.85	13.95	20.15	18.87	18.14	15.05	12.91	14.18	23.23	24.06	0.317948	0.0159197	-0.0890699	0.671631	1.05427	5.63838e-07	0.686806	8.77255e-11	hypothetical protein
stp1 CDS	PA1670	10.22	11.25	12.21	16.97	17.17	14.79	13.56	10.92	12.65	13.5	15.67	0.416907	0.0332778	0.0573023	0.840631	0.54218	0.594921	0.20458	0.0145064	serine/threonine phosphoprotein phosphatase Stp1
stk1 CDS	PA1671	18.17	22.08	19.91	26.84	23.62	24.58	26.24	20.3	22.07	26.16	29.74	0.209331	0.215142	0.10536	0.663248	0.598069	0.00260456	0.489346	0.00194551	serine-threonine kinase Stk1
hypothetical protein CDS	PA1672	103.94	97.26	102.66	144.32	111.97	108.84	124.97	72.88	118.47	166.76	167.87	0.150824	0.438711	-0.0342263	0.914435	0.976684	4.23861e-07	0.755551	1.35657e-05	hypothetical protein
bacteriohemerythrin CDS	PA1673	118.6	118.67	166.13	55.53	43.53	56.72	60.04	39.9	56.34	57.28	50.62	-1.39935	1.85516e-15	-1.39494	7.41665e-12	0.366607	0.0462299	0.316185	0.0939017	bacteriohemerythrin
folE2 CDS	PA1674	275.06	335.83	312.68	436.87	410.96	391.1	221.98	209.29	247.1	69.61	68	0.316096	0.018639	-0.50833	0.00242033	-1.39816	7.73416e-89	-2.10294	4.91292e-16	GTP cyclohydrolase I
hypothetical protein CDS	PA1675	75.03	80.4	83.66	88.58	84.33	93.36	101.02	87.9	78.21	25.57	25.3	0.0515616	0.788071	0.0809661	0.742346	-1.48331	1.09391e-27	-1.45814	3.91795e-14	hypothetical protein
hypothetical protein CDS	PA1676	47.56	64.27	63.52	45.12	40.75	54.04	119	82.14	77.47	50.19	49.79	-0.404946	0.0467688	0.561927	0.0160542	-0.569481	0.0418281	0.168508	0.0130775	hypothetical protein
hypothetical protein CDS	PA1677	137.84	165.71	138	121.26	118.72	119.76	236.57	179.12	169.64	176.36	123.04	-0.385456	0.00557847	0.317311	0.135611	-0.0678663	0.00065581	0.46131	0.792843	hypothetical protein
50S ribosomal protein L3 glutamine methyltransferase CDS	PA1678	149.71	165.36	167.39	156.61	154.38	145.3	147.14	149.68	163.17	63.49	63.31	-0.177308	0.208486	-0.139736	0.497871	-0.96137	2.7325e-17	-0.994559	3.26429e-08	50S ribosomal protein L3 glutamine methyltransferase
hypothetical protein CDS	PA1679	165.98	142.39	123.33	115.06	94.46	122.96	149.62	153.36	183.4	72.8	80.45	-0.4637	0.0141325	0.0884752	0.747046	-0.768335	0.0817872	-0.447545	5.97528e-05	hypothetical protein
hypothetical protein CDS	PA1680	17.79	12.78	15.76	15.81	13.07	19.48	22.71	19.12	24.98	5.36	4.84	-0.0455426	0.892327	0.421756	0.0765137	-1.79163	1.1676e-09	-1.51448	5.62831e-16	hypothetical protein
aroC CDS	PA1681	181.48	202.01	184.21	222.64	196.79	197.12	170.84	156.83	157.79	73.79	105.71	0.0154598	0.933908	-0.295592	0.083554	-0.53668	2.63721e-08	-0.808527	0.010672	chorismate synthase
MFS metabolite transporter CDS	PA1682	72.04	76.67	71.64	65.47	61.59	68.56	36.1	40.76	42.63	14.13	14.92	-0.268716	0.0448232	-0.928844	4.32274e-08	-1.14061	6.11495e-46	-1.71769	1.8287e-08	MFS metabolite transporter
methylthioribulose-1-phosphate dehydratase CDS	PA1683	158.13	156.87	160.87	162.5	153.86	160.05	81.59	92.01	95.26	62.19	56.83	-0.0999942	0.507362	-0.872424	3.08857e-07	-0.285573	1.61068e-21	-0.957093	0.169254	methylthioribulose-1-phosphate dehydratase
acireductone dioxygenase CDS	PA1684	198.37	217.94	225.67	234.73	215.63	210.47	149.9	142.26	140.7	125.25	110.52	-0.059355	0.729801	-0.629247	6.82855e-05	0.0152338	3.40459e-07	-0.468874	0.941498	acireductone dioxygenase
masA CDS	PA1685	128.4	136.9	149.58	159.13	136.41	154.59	81.43	81.42	86.55	46.78	45.41	0.012938	0.950297	-0.78965	8.30099e-07	-0.540294	2.09178e-33	-1.22481	0.00262893	enolase-phosphatase
alkA CDS	PA1686	91.78	106.66	96.38	101.7	94.4	94.54	94.87	80.03	95.89	88.58	83.83	-0.119512	0.422709	-0.197364	0.295633	0.243273	0.387645	0.12425	0.167024	DNA-3-methyladenine glycosidase II
speE CDS	PA1687	46.5	53.5	64.67	57.41	61.34	64.97	62.78	48	49.78	18.98	19.73	0.0572601	0.822587	-0.112532	0.663828	-1.14378	1.69858e-20	-1.29292	1.62603e-09	polyamine aminopropyltransferase
hypothetical protein CDS	PA1688	85.8	95.09	109.74	108.8	106.68	99.76	74.91	67.79	78.36	58.29	51.88	0.0161415	0.946081	-0.459856	0.011419	-0.109827	3.64891e-07	-0.542866	0.571509	hypothetical protein
hypothetical protein CDS	PA1689	99.72	121.1	127.45	108.15	113.28	111.39	68.22	81.36	71.53	52.36	51.42	-0.158532	0.356642	-0.698085	0.00027891	-0.205487	3.23147e-12	-0.665438	0.335618	hypothetical protein
pscU CDS	PA1690	10.7	8.74	9.05	10.64	9.04	11.02	8.44	8.26	11.36	3.35	5.44	-0.00130555	0.997003	-0.10048	0.747471	-0.76422	0.000130067	-0.949087	0.00856013	translocation protein in type III secretion
pscT CDS	PA1691	13.42	10.95	7.27	11.15	10.02	11.29	11.73	12.98	16.79	3.09	4.29	-0.0678906	0.854281	0.287897	0.386083	-1.57036	2.45304e-07	-1.41078	4.42455e-08	translocation protein in type III secretion
translocation protein in type III secretion CDS	PA1692	32.79	24.29	21.65	26.68	26.96	25.87	27.47	34.7	43.42	12	12.47	-0.0869332	0.795725	0.320287	0.317281	-1.19364	0.000552754	-1.00823	4.68074e-05	translocation protein in type III secretion
pscR CDS	PA1693	66.56	64.89	57.25	68.4	63.74	62.64	52.26	57.31	61.75	26.33	27.42	-0.057398	0.785176	-0.208056	0.35931	-0.774333	1.9703e-13	-0.957704	0.00012991	type III secretion system protein
pscQ CDS	PA1694	11.59	8.29	7	16.72	11.65	15.25	18.57	19.85	19.82	8.14	7.62	0.529519	0.0382414	0.977987	4.92149e-05	-0.981297	0.0037649	-0.695891	6.58621e-06	type III secretion system protein
pscP CDS	PA1695	5.21	5.78	4.1	11.5	9.32	11.14	21.77	19.22	14.26	5.8	7.24	0.920462	2.75504e-06	1.70372	4.70472e-14	-1.1705	0.034213	-0.524319	3.74379e-06	translocation protein in type III secretion
pscO CDS	PA1696	2.22	3.28	2.59	8.04	5.53	6.41	13.06	14.59	11.26	3.92	4.45	1.02962	0.000449867	2.01809	1.61329e-13	-1.30356	0.249954	-0.583931	2.33518e-05	translocation protein in type III secretion
type III secretion system ATPase CDS	PA1697	5.76	7.25	4.33	13.53	11.77	12.59	38.97	35.48	31.72	4.76	3.41	0.959003	1.73577e-06	2.42563	6.23376e-33	-2.76828	2.02105e-11	-1.69903	4.60373e-35	type III secretion system ATPase
popN CDS	PA1698	6.51	7.45	4.3	18.69	14.36	15.45	38.09	39.53	38.9	4.78	5	1.20375	2.20645e-08	2.47646	4.3439e-32	-2.64917	4.77332e-12	-1.769	4.7605e-34	type III secretion outer membrane protein PopN
hypothetical protein CDS	PA1699	9.16	9.47	6.33	21.51	17.84	24.19	43.72	36.78	53.4	8.84	5.55	1.11588	5.50347e-06	2.19687	7.71493e-21	-2.25887	3.62375e-05	-1.60837	1.05018e-14	hypothetical protein
hypothetical protein CDS	PA1700	6.61	5.66	3.45	13.05	9.91	11.41	27.49	20.43	23.05	7.24	6.48	0.892641	0.00173166	1.93897	3.5302e-14	-1.43804	0.119253	-0.732809	7.32632e-08	hypothetical protein
hypothetical protein CDS	PA1701	5.47	5.55	3.3	11.84	7.4	7.78	18.82	19.66	18.98	3.72	3.29	0.679205	0.0345167	1.78367	7.91836e-12	-2.0943	0.00416766	-1.339	2.80257e-11	hypothetical protein
hypothetical protein CDS	PA1702	3.8	4	2.27	5.93	5.55	7.27	9.32	11.52	15.26	1.03	3.39	0.660821	0.0602358	1.57805	8.37163e-07	-2.01587	0.0170741	-1.48849	4.12974e-06	hypothetical protein
pcrD CDS	PA1703	16.58	14.27	11.82	23.69	18.43	21.6	26.49	27.27	33.53	18.11	18.63	0.444605	0.0236868	0.914687	9.77748e-06	-0.354245	0.650637	-0.107542	0.0835622	type III secretory apparatus protein PcrD
pcrR CDS	PA1704	11.37	11.59	8.4	18.9	12.68	16.12	18.07	18.73	16.68	16.11	15.44	0.451767	0.0770327	0.660208	0.00935693	0.123118	0.2565	0.262321	0.642695	transcriptional regulator PcrR
pcrG CDS	PA1705	13.64	9.97	6.11	15.11	14.79	17.58	22.66	17.35	38.25	13.27	9.08	0.485036	0.13512	1.15965	0.00051632	-0.873796	0.461079	-0.60358	0.0134132	type III secretion regulator
pcrV CDS	PA1706	21.04	14.6	11.42	26.83	19.33	22.46	40.94	41.92	55.67	23.4	24.64	0.389538	0.156813	1.38234	2.40782e-08	-0.629086	0.0385863	-0.0703991	0.00412435	type III secretion protein PcrV
pcrH CDS	PA1707	33.16	22.05	14.59	38.99	26.54	33.06	44.18	57.5	63.02	32.02	32.05	0.333153	0.309991	1.06639	0.000289684	-0.469652	0.196204	-0.0338023	0.0554306	regulatory protein PcrH
popB CDS	PA1708	27.92	22.53	12.54	37.73	27.3	37.42	43.19	42.34	51.67	49.18	55.11	0.523122	0.0731878	0.968939	0.000425347	0.49181	3.04235e-08	0.718474	0.0110787	translocator protein PopB
popD CDS	PA1709	30.83	17.06	13.81	33.71	25.5	34.82	41.8	42.1	42.83	48.9	46.5	0.427703	0.177106	0.878806	0.00269806	0.477062	2.50168e-08	0.762923	0.00899435	translocator outer membrane protein PopD
exsC CDS	PA1710	169.92	139.42	119.67	254	152.56	256.23	282.24	214.53	408.96	183.52	214.42	0.472375	0.0538696	0.930475	0.000174991	-0.280337	0.558004	-0.126727	0.304962	exoenzyme S synthesis protein ExsC
hypothetical protein CDS	PA1711	134.71	128.54	122.03	195.31	135.12	192.04	225.93	191.47	276.48	182.06	181.61	0.313992	0.108599	0.739952	9.60045e-05	-0.0338445	0.0469302	0.158135	0.885013	hypothetical protein
exsB CDS	PA1712	212.75	160.62	139.99	215.08	155.87	207.78	289.2	268.68	393.25	132.57	116.85	0.054311	0.86406	0.763509	0.00127952	-1.02418	0.0289167	-0.642476	1.95115e-06	exoenzyme S synthesis protein ExsB
exsA CDS	PA1713	611.73	352.94	230.33	814.26	697	798.13	496.07	393.18	587.45	264.46	242.23	0.613419	0.147261	0.189397	0.639757	-0.637901	6.75728e-33	-1.21292	0.00147485	exoenzyme S transcriptional regulator ExsA
exsD CDS	PA1714	242.69	200.36	130.23	380.88	293.22	371.52	225.29	221.15	250.57	139.09	117.57	0.693943	0.00348285	0.189151	0.549843	-0.545219	4.92846e-16	-1.02942	0.00300834	hypothetical protein
pscB CDS	PA1715	65.34	51.9	34.94	115.93	86.37	116.36	67.87	77.1	80.88	21.39	18.11	0.871033	0.000250091	0.462523	0.10397	-1.60447	2.54806e-32	-2.00978	2.66807e-13	type III export apparatus protein
pscC CDS	PA1716	71.31	50.9	37.77	98.27	81.34	105.64	53.44	63.12	82.75	17.16	16.57	0.659835	0.00739745	0.21896	0.527922	-1.65131	3.33639e-56	-2.13675	9.14779e-13	type III secretion outer membrane protein PscC
pscD CDS	PA1717	55.23	36.16	23.24	71.72	53.45	78.05	30.01	33.79	53.57	8.54	9.03	0.62273	0.0363077	-0.0497505	0.914515	-1.81173	2.94103e-50	-2.53609	1.90034e-11	type III export protein PscD
pscE CDS	PA1718	151.68	64.79	50.04	186.01	132.32	152.1	59.67	57.52	79.87	26.83	28.97	0.458886	0.341725	-0.472761	0.241971	-0.910697	1.67473e-31	-1.94342	0.000251707	type III export protein PscE
pscF CDS	PA1719	196.21	72.76	50.53	219.6	172.92	170.24	61.65	68.96	82.17	26.93	24.58	0.40439	0.433818	-0.479567	0.439669	-1.13738	8.77664e-50	-2.26082	1.70896e-06	type III export protein PscF
pscG CDS	PA1720	136.74	76.24	47.06	168.88	138.02	170.07	54.62	57.61	66.48	27.14	23.42	0.540566	0.222908	-0.570524	0.112396	-0.918813	5.54123e-49	-2.05046	3.36352e-05	type III export protein PscG
pscH CDS	PA1721	59.29	39.09	24.13	77.99	64.46	76.53	28.06	28.98	33.83	9.91	8.97	0.636175	0.0309964	-0.474302	0.162229	-1.34765	2.19209e-46	-2.35521	2.93437e-08	type III export protein PscH
pscI CDS	PA1722	115.89	69.96	43.31	122.02	118.5	132.51	44.83	46.52	67.56	15.81	18.79	0.509886	0.112594	-0.561561	0.116122	-1.28206	7.22488e-51	-2.31508	1.02878e-06	type III export protein PscI
pscJ CDS	PA1723	139.25	75.16	53.36	133.88	121.5	144.7	50.4	63.18	83.38	17.62	15.86	0.399983	0.232076	-0.480041	0.19494	-1.64114	1.18917e-78	-2.51125	1.17408e-10	type III export protein PscJ
pscK CDS	PA1724	56.2	33.1	22.07	60.02	50.02	60.25	19.83	22.69	28.13	3.89	4.67	0.431583	0.184008	-0.675107	0.0463512	-2.11751	1.02361e-62	-3.13032	1.71833e-14	type III export protein PscK
pscL CDS	PA1725	46.37	38.67	19.2	62.88	48.74	65.07	21.97	23.05	33.87	7.26	7.34	0.57086	0.0580841	-0.444439	0.208295	-1.50672	7.7972e-46	-2.48273	1.72855e-08	type III secretion system protein
bglX CDS	PA1726	33	42.23	36.17	52.42	45.64	52.31	42.29	40.05	39.99	26.47	29.31	0.322693	0.0281657	0.060873	0.795434	-0.239662	2.46434e-06	-0.477318	0.185329	beta-glucosidase
mucR CDS	PA1727	56.91	62.22	68.48	64.06	54.1	60.72	56.62	58.86	61.43	32.28	31.54	-0.168598	0.27525	-0.153955	0.470805	-0.577433	3.65718e-08	-0.619013	0.00118356	signaling protein
hypothetical protein CDS	PA1728	297.31	257.99	248.82	432.21	323.12	437.92	604.46	343.44	584.46	2474.54	2718.16	0.439186	0.014504	0.797186	0.000353238	2.63491	6.5026e-97	2.79569	6.65418e-32	hypothetical protein
hypothetical protein CDS	PA1729	106.3	105.11	96.68	123.88	95.36	110.46	147.97	89.77	132.82	225.2	202.27	-0.0102076	0.965467	0.168704	0.510749	1.1004	3.67801e-21	1.17016	1.65227e-07	hypothetical protein
hypothetical protein CDS	PA1730	23.88	23.73	22.34	30.36	23.97	25.41	44.93	38.28	33.53	100.03	100.58	0.0784555	0.69976	0.640289	0.000672717	1.66038	2.18693e-70	2.09926	2.20771e-19	hypothetical protein
hypothetical protein CDS	PA1731	21.31	18.34	19.22	23.01	15.37	18.29	27.75	25.62	20.73	67.28	65.57	-0.159465	0.498117	0.244234	0.328866	1.71534	6.59784e-39	2.05426	4.48285e-18	hypothetical protein
hypothetical protein CDS	PA1732	19.57	21.11	18.72	27.92	20.29	21.62	31.87	31.4	23.73	86.51	93.67	0.120724	0.58875	0.460472	0.0434715	1.91706	1.29862e-49	2.22054	3.31569e-20	hypothetical protein
hypothetical protein CDS	PA1733	49.95	48.92	36.18	69.81	58.41	55.14	68.49	48.97	55.45	185.37	192.31	0.317032	0.124307	0.259904	0.294221	2.01134	2.04006e-49	1.93835	3.59127e-30	hypothetical protein
hypothetical protein CDS	PA1734	39.14	39.81	40.2	47.31	44.27	43.55	35.5	28.72	33.77	40.34	45.52	0.0763403	0.673282	-0.354959	0.0549974	0.700915	0.145666	0.307925	0.000127976	hypothetical protein
hypothetical protein CDS	PA1735	18.58	22.99	21.03	31.45	21.49	24.17	23.39	16.64	25.59	29.9	27.34	0.184972	0.388042	-0.015699	0.957993	0.697008	0.0143321	0.446998	0.00139568	hypothetical protein
acetyl-CoA acetyltransferase CDS	PA1736	20.12	21.86	22.85	22.81	21.51	18.43	27.23	18.71	19.76	28.43	28.74	-0.143524	0.456068	-0.0625212	0.81814	0.693952	1.49919e-06	0.753249	0.000695643	acetyl-CoA acetyltransferase
3-hydroxyacyl-CoA dehydrogenase CDS	PA1737	25.88	29.43	26.65	29.25	27.36	29.04	31.86	27.91	25.58	43.23	46.85	-0.0372466	0.842718	-0.0170706	0.947577	0.963471	7.01385e-16	0.978115	8.03958e-08	3-hydroxyacyl-CoA dehydrogenase
transcriptional regulator CDS	PA1738	87.14	65.64	67.15	77.92	73.14	62.75	85.45	63.76	76.53	69.31	79.9	-0.142143	0.553304	-0.0504551	0.857644	0.300195	0.0241652	0.326454	0.113132	transcriptional regulator
oxidoreductase CDS	PA1739	9.65	8.41	9.56	13.34	9.72	9.98	16.96	9.04	10.97	11.56	15.44	0.140754	0.582303	0.308508	0.29602	0.447563	0.00777484	0.578633	0.113587	oxidoreductase
hypothetical protein CDS	PA1740	28.29	32.09	33.17	25.31	26.7	29.08	24.53	26.94	24.5	18.68	22.37	-0.294518	0.0797809	-0.358692	0.082029	-0.000749699	0.47033	-0.0754642	0.99755	hypothetical protein
hypothetical protein CDS	PA1741	93.68	97.64	101.57	108.6	94.21	102.76	67.21	72.22	81.42	49.56	53.07	-0.0426401	0.82957	-0.466906	0.0152401	-0.215736	1.79288e-07	-0.619647	0.323987	hypothetical protein
amidotransferase CDS	PA1742	166.59	133.75	123.19	138.07	155.88	117.52	654.18	543.19	536.94	401.25	322.38	-0.137271	0.594442	1.88236	1.21462e-25	-0.362242	1.04145e-21	0.771104	0.0587893	amidotransferase
hypothetical protein CDS	PA1743	8.74	8.36	5.85	8.48	7.02	9.12	24.54	15.14	15.6	15.25	14.94	-0.00031312	0.999489	1.0785	0.000379498	0.0367933	0.00019837	0.849426	0.915677	hypothetical protein
hypothetical protein CDS	PA1744	16.41	12.18	10.38	24.67	17.94	21.19	35.53	22.02	24.64	14.38	12.58	0.532428	0.0626179	0.907522	0.00171267	-0.685897	0.188895	-0.410795	0.0218296	hypothetical protein
hypothetical protein CDS	PA1745	47.94	30.53	28.39	77.49	65.58	65.99	103.34	59.84	67.38	154.75	156.79	0.786408	0.000670572	0.943735	0.000473645	1.32498	1.85489e-31	1.45554	3.90356e-09	hypothetical protein
hypothetical protein CDS	PA1746	98.9	122.57	79.72	36.75	33.21	40.04	28.42	22.39	34.68	68.53	70.29	-1.47214	3.45979e-17	-1.81293	2.72249e-18	1.58038	1.51411e-16	1.22148	1.04825e-13	hypothetical protein
hypothetical protein CDS	PA1747	164.48	162.52	123.76	26.51	41.58	33.48	41.45	34.18	51.78	72.79	71.66	-2.06967	6.92431e-24	-1.82249	1.00572e-18	1.06485	1.7754e-08	1.16771	4.70792e-06	hypothetical protein
enoyl-CoA hydratase CDS	PA1748	102.97	124.86	110.64	121.03	118.56	104.76	70.87	67.82	76.19	37.74	39.01	-0.0726279	0.711134	-0.712894	1.03196e-05	-0.588606	9.07477e-22	-1.14828	0.00112608	enoyl-CoA hydratase
hypothetical protein CDS	PA1749	307.67	291.08	265.48	352.26	300.7	318.2	294.99	178.93	331.01	286.67	251.63	0.0596019	0.760055	-0.187956	0.511696	0.321908	0.95305	0.0167921	0.207136	hypothetical protein
phospho-2-dehydro-3-deoxyheptonate aldolase CDS	PA1750	488.85	491.58	502.73	501.21	573.13	493.09	277.04	294.1	302.38	99.29	89.14	-0.0189116	0.934762	-0.818604	1.69197e-07	-1.31392	1.05515e-52	-1.98065	1.40201e-13	phospho-2-dehydro-3-deoxyheptonate aldolase
hypothetical protein CDS	PA1751	218.33	223.7	205.67	296.32	223.07	215.86	279.53	173.06	205	277.86	263.93	0.0718596	0.748099	-0.0649039	0.811922	0.619818	0.00565863	0.492337	0.0030534	hypothetical protein
2-dehydropantoate 2-reductase CDS	PA1752	121.86	134.69	129.82	184.22	150.06	159.21	142.91	113.4	124.02	143.82	172.31	0.242731	0.0717695	-0.101015	0.627858	0.626153	0.113754	0.320452	0.000467679	2-dehydropantoate 2-reductase
hypothetical protein CDS	PA1753	253.38	193.54	183.89	261.39	242.98	228.58	292.15	227.42	306.13	662.51	460.25	0.102049	0.685558	0.287127	0.237185	1.32721	5.25946e-18	1.38451	4.61401e-10	hypothetical protein
cysB CDS	PA1754	362.14	292.06	306.94	415.15	359.63	334.5	313.84	244.4	267.51	431.71	442.23	0.0935339	0.677168	-0.296726	0.158144	0.973592	2.21931e-05	0.62558	1.92759e-09	transcriptional regulator CysB
hypothetical protein CDS	PA1755	47.2	68.43	66.52	80.62	66.13	61.36	62.25	51.46	49.94	43.85	45.84	0.0862924	0.745999	-0.220892	0.382688	0.0271274	0.0364887	-0.232063	0.907176	hypothetical protein
cysH CDS	PA1756	253.33	186.24	167.73	228.94	228.21	198.74	192.24	173.77	176.96	90.88	63.06	0.00209762	0.995583	-0.236241	0.362601	-0.915416	3.40174e-12	-1.13073	9.49676e-06	phosphoadenosine phosphosulfate reductase
thrH CDS	PA1757	98.23	124.39	121.61	141.59	162.11	145.59	101.67	85.52	96.73	40.16	32.59	0.278661	0.112678	-0.346278	0.061979	-1.0587	1.75701e-27	-1.59077	1.16228e-08	phosphoserine phosphatase
pabB CDS	PA1758	103.25	99.25	100.64	105.98	94.27	101.56	95.2	90.11	108.35	67.08	58.57	-0.109552	0.467105	-0.12258	0.568654	-0.32918	0.000846396	-0.413826	0.0802187	para-aminobenzoate synthase component I
transcriptional regulator CDS	PA1759	90.78	100.53	106.87	89.99	85.6	101.57	157.05	140.31	148.3	142.01	142.82	-0.201302	0.201586	0.492381	0.0018381	0.246468	2.41934e-13	0.699774	0.130689	transcriptional regulator
transcriptional regulator CDS	PA1760	57.7	73.25	70.82	73.36	56.81	75.51	103.78	108	117.12	128.1	128.18	-0.0731489	0.742201	0.61718	0.000364753	0.525551	4.54764e-18	0.940702	0.00286433	transcriptional regulator
hypothetical protein CDS	PA1761	98.18	109.86	103.27	205.38	149.44	294.57	369.69	221.69	343.58	298.47	303.05	0.881525	8.68524e-05	1.44323	9.88573e-15	0.26793	0.00151389	0.555058	0.238519	hypothetical protein
hypothetical protein CDS	PA1762	44.18	43.23	46.76	55.65	44.68	67.22	80.29	67.18	77.57	83.49	73.01	0.204182	0.343514	0.649096	6.82855e-05	0.36967	2.67233e-05	0.635206	0.0389146	hypothetical protein
hypothetical protein CDS	PA1763	22.03	19.97	21.15	26.17	22.15	26.52	37.51	29.56	41.88	29.47	28.39	0.132531	0.497329	0.677336	0.000397749	-0.0136572	0.000648894	0.275569	0.954547	hypothetical protein
hypothetical protein CDS	PA1764	9.16	9.83	11.51	14.66	11.16	13.14	14.37	12.2	14.66	12.68	12.7	0.236164	0.23114	0.343344	0.103285	0.19533	0.131288	0.213118	0.328628	hypothetical protein
hypothetical protein CDS	PA1765	12.4	11.45	11.52	23.26	16.89	18.26	17.59	15.74	17	30.92	39.01	0.586564	0.000824672	0.415691	0.0374342	1.35546	8.21556e-11	1.1703	1.775e-12	hypothetical protein
hypothetical protein CDS	PA1766	251.2	308.4	295.67	289.35	296.49	288.52	266.19	330.46	332.77	154.5	123.52	-0.0648246	0.725862	0.0515463	0.84623	-0.847476	1.70558e-08	-0.822558	0.000105098	hypothetical protein
hypothetical protein CDS	PA1767	347.36	368.29	365.45	279.93	311.39	307.15	322.32	412.54	367.97	114.51	120.92	-0.356696	0.0106533	-0.0368934	0.894075	-1.33139	1.35693e-16	-1.1298	1.30586e-10	hypothetical protein
hypothetical protein CDS	PA1768	364.8	350.62	384.56	303.17	328.3	333.3	314.95	383.87	339.13	81.89	65.04	-0.282258	0.0648832	-0.148368	0.547818	-1.91464	3.74058e-34	-1.84543	2.60935e-19	hypothetical protein
phosphoenolpyruvate synthase regulatory protein CDS	PA1769	293.68	261.18	279.3	279.64	318.6	299.87	308.86	298.28	349.42	211.44	174.46	0.00490692	0.985134	0.114432	0.610148	-0.414037	0.018113	-0.401636	0.0291501	phosphoenolpyruvate synthase regulatory protein
ppsA CDS	PA1770	455.06	525.43	536.24	567.19	557.98	522.07	524.38	511.7	436.13	332.36	308.09	0.0185613	0.926804	-0.111656	0.631211	-0.308625	8.58168e-06	-0.41055	0.107339	phosphoenolpyruvate synthase
estX CDS	PA1771	90.58	107.75	116.88	86.19	97.96	96.01	78.53	102.88	87.32	8.28	6.07	-0.257142	0.149252	-0.282539	0.247133	-3.29202	1.65022e-78	-3.34653	9.06073e-42	hydrolase
ribonuclease activity regulator protein RraA CDS	PA1772	400.58	332.94	361.1	522.38	448.38	417.82	377.1	259.78	278.81	608.11	622.1	0.225852	0.213907	-0.335034	0.130591	1.3164	2.48736e-08	0.833313	1.74192e-12	ribonuclease activity regulator protein RraA
cmaX CDS	PA1773	85.9	84.08	97.17	110.74	97.77	109.65	103.27	76.61	96.46	108.34	121.58	0.143479	0.377168	-0.0356212	0.886467	0.630257	0.00116967	0.436345	0.000450913	transporter
crfX CDS	PA1774	623.37	771.38	979.13	497.08	441.41	645.01	434.06	788.32	778.81	258.61	197.25	-0.640964	0.00263686	-0.283765	0.39458	-1.23234	1.37517e-06	-1.05768	3.13603e-05	hypothetical protein
cmpX CDS	PA1775	633.34	708.93	838.23	419.9	380.49	583.56	389.36	573.32	805.61	203.02	192.12	-0.714335	0.000307602	-0.349071	0.259502	-1.25239	3.88685e-07	-1.14468	1.23089e-05	hypothetical protein
sigX CDS	PA1776	2222.99	2455.72	2608.32	1319.44	1577.34	1638.32	1219.51	1684.83	2365.03	1343.92	1243.39	-0.752639	9.21363e-07	-0.509853	0.0592872	-0.138795	0.803569	-0.124313	0.651181	RNA polymerase sigma factor SigX
oprF CDS	PA1777	11378.2	12029.4	13357.1	9138.3	10257	9902.86	8961.01	10221.8	10899.5	10161.2	11817	-0.413683	0.00524594	-0.351051	0.0784785	0.429774	0.00193536	0.412244	0.0335808	outer membrane porin F
cobA CDS	PA1778	51.11	66.19	74.83	39.04	46.43	52.19	30.78	47.83	57.59	24.17	31.26	-0.542622	0.00835014	-0.526452	0.0661544	-0.406807	0.0230977	-0.521209	0.183132	uroporphyrin-III C-methyltransferase
assimilatory nitrate reductase CDS	PA1779	6.54	7.36	6.5	7.36	6.88	6.19	8.1	6.31	7.59	9.84	10.44	-0.0959779	0.651761	0.025362	0.924626	0.774361	2.03833e-08	0.815766	3.26097e-05	assimilatory nitrate reductase
nirD CDS	PA1780	6.12	8.46	6.36	6.62	8.36	8.14	5.23	6.68	7.11	9.11	6.58	0.0424786	0.924887	-0.191616	0.640556	0.599676	0.40138	0.338504	0.0957236	assimilatory nitrite reductase small subunit
nirB CDS	PA1781	4.96	6.18	5.46	6.43	5.11	5.14	7.08	5.23	6.49	7.9	8.96	-0.0932112	0.697471	0.0934315	0.722323	0.737443	1.69699e-07	0.82707	0.00025656	assimilatory nitrite reductase large subunit
serine/threonine-protein kinase CDS	PA1782	2.3	3.47	2.44	2.93	2.35	3.14	2.85	2.41	2.69	3.79	4.28	-0.0582028	0.875617	-0.113319	0.747444	0.902964	0.000907514	0.819034	0.000338818	serine/threonine-protein kinase
nasA CDS	PA1783	1.39	3.23	3.09	3.12	2.22	1.83	3.15	2.59	2.47	3.91	4.02	-0.171666	0.694962	0.0171256	0.970389	0.831956	0.000656265	0.992062	0.00269211	nitrate transporter
hypothetical protein CDS	PA1784	20.03	18.22	18.49	35.55	23.7	26.29	36.04	21.09	26.04	203.6	185.02	0.45499	0.024147	0.439453	0.0734985	3.0953	3.87799e-79	3.06281	9.59767e-49	hypothetical protein
hypothetical protein CDS	PA1785	7.5	12.77	14.2	8.11	5.73	7.88	13.08	7.92	8.12	11.07	7.73	-0.683602	0.0133065	-0.298433	0.392358	0.266905	0.0195341	0.614272	0.402433	hypothetical protein
hypothetical protein CDS	PA1786	6.86	10.04	13.89	6.04	5.01	5.6	8.35	6.46	6.41	4.74	4.6	-0.89151	0.000364883	-0.572579	0.0476946	-0.283232	0.920732	-0.0127024	0.268083	hypothetical protein
acnB CDS	PA1787	347.79	495.4	517.25	333.33	378.89	328.13	434.77	398.43	339.3	182.85	181.62	-0.457286	0.017613	-0.27391	0.257909	-0.787465	1.50473e-06	-0.630258	1.83621e-05	aconitate hydratase B
hypothetical protein CDS	PA1788	159.44	147.21	160.38	221.72	203.38	192.31	139.43	109.63	168.28	115.27	103.74	0.289191	0.0513387	-0.241338	0.29739	-0.0303614	5.51291e-07	-0.549039	0.901321	hypothetical protein
hypothetical protein CDS	PA1789	120.42	120.53	121.92	118.95	104.97	107.4	107.17	85.33	109.68	203.41	233.87	-0.231723	0.0778685	-0.339926	0.0574874	1.42027	3.02652e-26	1.27131	5.37825e-16	hypothetical protein
hypothetical protein CDS	PA1790	42.75	64.01	67.41	76.37	62.89	69.16	56.84	48.19	57.81	14.14	12.74	0.150951	0.52684	-0.164901	0.542932	-1.68231	2.9426e-41	-1.99186	6.56515e-18	hypothetical protein
hypothetical protein CDS	PA1791	59.39	75.59	71.5	85.74	128.07	101.2	70.4	65.27	68.76	9.05	8.77	0.488994	0.0226747	-0.0859289	0.698394	-2.60343	1.15592e-54	-3.06736	7.19794e-50	hypothetical protein
UDP-2,3-diacylglucosamine hydrolase CDS	PA1792	165.59	193.56	174.11	156.4	173.57	166.93	147.85	154.74	132.82	46.65	56.43	-0.193829	0.228931	-0.352475	0.0703737	-1.17897	3.55796e-21	-1.31041	2.9516e-09	UDP-2,3-diacylglucosamine hydrolase
ppiB CDS	PA1793	1295.38	1073.25	1001.46	1169.83	1327.7	1095.81	988.81	851	1006.69	398.52	377.39	-0.0103153	0.973207	-0.318709	0.126821	-0.973404	4.19943e-21	-1.26954	9.52606e-10	peptidyl-prolyl cis-trans isomerase B
glnS CDS	PA1794	332.87	302.97	332.49	259.49	285.67	268.05	307.67	357.3	291.8	118.7	121.25	-0.343211	0.0253959	-0.0852512	0.745009	-1.10058	7.06532e-13	-0.910761	2.84893e-08	glutamine--tRNA ligase
cysS CDS	PA1795	236.92	275.45	279.09	242.61	228.74	226.23	237.3	262.29	253.53	141.39	116.45	-0.27731	0.0318312	-0.13781	0.537067	-0.653601	8.3715e-06	-0.589178	0.000811262	cysteine--tRNA ligase
folD CDS	PA1796	238.05	279.15	282.01	216.84	246.14	243.28	259.28	276.98	253.63	56.36	64.23	-0.2668	0.0997272	-0.0846344	0.716283	-1.80796	1.47409e-31	-1.69279	8.34486e-23	bifunctional 5,10-methylene-tetrahydrofolate dehydrogenase/ 5,10-methylene-tetrahydrofolate cyclohydrolase
hypothetical protein CDS	PA1797a	37.37	39.03	52.95	47.26	38.92	73.86	68.45	41.51	74.44	36.8	39.29	0.415158	0.01208	0.396783	0.00386291	-0.363996	1.22692e-05	-0.32193	0.0236552	hypothetical protein
hypothetical protein CDS	PA1797	15.13	19.01	20.35	26.62	24.15	27.96	31.67	23.22	32.46	31.35	32.22	0.181816	0.587787	0.578636	0.166098	0.438649	0.464283	0.480269	0.18458	hypothetical protein
parS CDS	PA1798	45.22	50.43	56.57	52.46	49.13	47.03	43.49	49.24	50.2	27.5	25.93	-0.132058	0.452272	-0.156536	0.511696	-0.527499	1.06094e-06	-0.602749	0.00818962	two-component sensor ParS
parR CDS	PA1799	58.01	64.23	68.88	57.54	71.94	68.22	72.97	67.03	60.91	28.2	34.08	-0.0447397	0.862351	-0.00261904	0.99222	-0.789232	8.63637e-06	-0.760519	7.05881e-05	two-component response regulator ParR
tig CDS	PA1800	1086.38	1281.01	1235.85	1174.47	1406.44	1258.73	928.58	1109.55	1078.02	325.37	322.59	-0.00367944	0.9887	-0.269389	0.198923	-1.36835	4.82019e-33	-1.62327	9.88812e-13	trigger factor
clpP CDS	PA1801	1123.91	1116.46	1084.54	1059.47	1124.33	1097.92	833.44	841.78	979.94	470.04	503.75	-0.117342	0.459492	-0.392296	0.0271285	-0.55184	6.32701e-14	-0.837781	0.002217	ATP-dependent Clp protease proteolytic subunit
clpX CDS	PA1802	1270.01	1153.08	1128.25	1225.34	1301.44	1185.41	955.29	827.21	1147.53	1074.11	944.22	-0.0378798	0.862422	-0.351527	0.0809306	0.355326	0.863254	0.0190589	0.0735713	ATP-dependent protease ATP-binding subunit ClpX
lon CDS	PA1803	1262.19	1110.29	1063.26	1178.17	1199.45	1176.36	842.03	775.11	1307.53	1097.35	874.24	-0.0540554	0.8021	-0.30398	0.255007	0.322036	0.973887	-0.0130635	0.222855	Lon protease
hupB CDS	PA1804	12302.8	12417.5	11720.4	14452.5	12826.8	13340	10694.1	7932.41	12356.3	12087	10213.4	0.0507186	0.754021	-0.311413	0.142751	0.422205	0.962102	0.0416128	0.0501381	DNA-binding protein HU
ppiD CDS	PA1805	293.16	307.57	311.58	348.83	338.3	316.06	280.52	293.8	232.81	93.09	95.37	0.0342156	0.8469	-0.240168	0.269744	-1.20023	7.19944e-46	-1.40724	7.38121e-10	peptidyl-prolyl cis-trans isomerase D
fabI CDS	PA1806	126.12	118.05	114.52	145.34	132.7	121.14	76.01	79.15	74.33	45.96	41.53	0.0472891	0.822587	-0.700017	5.02427e-05	-0.497977	2.49746e-23	-1.12063	0.00884394	NADH-dependent enoyl-ACP reductase
ABC transporter ATP-binding protein CDS	PA1807	88.49	77.8	85.03	79.02	85.08	76.49	58.75	72.57	66.57	31.43	25.1	-0.160707	0.373579	-0.402355	0.0622425	-0.913107	8.515e-16	-1.14191	2.92479e-05	ABC transporter ATP-binding protein
ABC transporter permease CDS	PA1808	118.77	109.15	111.2	110.56	101.83	108.73	86.63	101.21	93.97	44.02	32.1	-0.179924	0.232076	-0.329327	0.114282	-0.990615	1.20293e-14	-1.14442	7.46647e-06	ABC transporter permease
ABC transporter permease CDS	PA1809	81.22	87.64	84.38	83.62	78.58	76.41	66.22	76.39	66.69	31.38	29.89	-0.184372	0.170643	-0.333843	0.0994146	-0.879435	6.90139e-20	-1.02096	1.17357e-05	ABC transporter permease
ABC transporter CDS	PA1810	155.07	129.01	137.1	121.05	114.55	112.9	106.84	117.12	106.84	53.4	49.11	-0.368306	0.0186838	-0.410812	0.0451278	-0.796434	4.57224e-16	-0.85729	1.91744e-05	ABC transporter
solute-binding protein CDS	PA1811	94.26	89.05	83.62	87.21	90.42	80.01	82.15	61.98	78.3	37.63	28.29	-0.149217	0.3931	-0.340199	0.0713611	-0.84662	6.29714e-12	-1.05083	2.21214e-05	solute-binding protein
mltD CDS	PA1812	166.85	178.72	181.95	221.22	227.27	204.02	160.63	138	117.72	88.48	92.64	0.201628	0.162037	-0.406177	0.0379179	-0.304161	3.0269e-16	-0.783903	0.129977	membrane-bound lytic murein transglycosylase D
hydroxyacylglutathione hydrolase CDS	PA1813	83.06	81.33	85.08	85.01	78.52	80.04	85.27	78.29	88.83	78.52	94.91	-0.135524	0.366606	-0.0609109	0.78546	0.349217	0.0069382	0.348574	0.0634079	hydroxyacylglutathione hydrolase
hypothetical protein CDS	PA1814	125.11	135.93	130.09	147.68	123.37	140.64	136.46	107.26	140.36	134.78	143.66	-0.0302455	0.870046	-0.106375	0.621691	0.431579	0.0124424	0.302663	0.0164439	hypothetical protein
rnhA CDS	PA1815	152.58	181.4	169.05	182.97	168.87	189.44	141.75	122.96	157.47	68.09	64.51	0.00442815	0.983903	-0.323542	0.0822789	-0.767208	6.53159e-21	-1.09962	2.96099e-05	ribonuclease HI
dnaQ CDS	PA1816	102.52	114.91	120.52	122.53	110.99	117.01	92.25	81.32	89.87	57.72	54.44	-0.0484054	0.790102	-0.427125	0.0108514	-0.335427	1.34674e-11	-0.677902	0.0536421	DNA polymerase III subunit epsilon
hypothetical protein CDS	PA1817	141.8	138.31	154.06	159.33	133.48	148.85	132.73	98.42	127.98	134.26	148.18	-0.0792825	0.667207	-0.349494	0.0718094	0.548636	0.0985121	0.275712	0.0033283	hypothetical protein
ldcA CDS	PA1818	74.02	78.15	73.6	61.82	61.87	67.22	106.34	97.96	94.78	77.32	79.75	-0.335911	0.00996919	0.322443	0.0619607	-0.036715	1.17787e-06	0.421125	0.84759	lysine-specific pyridoxal 5'-phosphate-dependentcarboxylase LdcA
amino acid permease CDS	PA1819	110.59	121.33	126.85	124	101.73	120.42	163.06	140.94	159.35	186.33	183.69	-0.152768	0.319737	0.28441	0.0967489	0.567362	5.0686e-17	0.833496	0.000325367	amino acid permease
nhaB CDS	PA1820	72.47	78.91	68.87	73.19	66.07	69.85	76.84	64.04	75.06	81.68	86.58	-0.174283	0.218983	-0.106413	0.610148	0.532933	4.67938e-07	0.531757	0.00122011	Na(+)/H(+) antiporter NhaB
enoyl-CoA hydratase CDS	PA1821	272.83	270.61	266.76	318.63	279.51	291.52	229.96	194.43	238.24	181.52	187.76	0.0289671	0.870103	-0.364126	0.0310458	0.0523942	8.64358e-05	-0.318841	0.782494	enoyl-CoA hydratase
fimL CDS	PA1822	161.87	192.61	177.36	177.82	166.45	170.24	123.81	130.38	143.33	107.41	106.47	-0.145713	0.288359	-0.480232	0.00582902	-0.00498534	5.8863e-05	-0.330236	0.981454	hypothetical protein
NADH pyrophosphatase CDS	PA1823	160.58	206.27	189.78	216.33	168.89	195.75	124.17	124.98	155.49	118.47	108.05	-0.0405297	0.850453	-0.51834	0.0062205	0.0539346	0.000105835	-0.405397	0.808339	NADH pyrophosphatase
hypothetical protein CDS	PA1824	43.97	66.55	67.02	57.35	59.39	61.99	53.46	45.86	67.34	22.73	20.12	-0.0813482	0.759335	-0.160912	0.577155	-1.04776	7.17749e-16	-1.22071	1.28196e-06	hypothetical protein
hypothetical protein CDS	PA1825	36.27	39.54	35.7	54.66	36.02	41.49	54.09	34.95	41.15	31.62	35.59	0.13005	0.565809	0.1329	0.608426	-0.0491976	0.572736	-0.0708464	0.842336	hypothetical protein
transcriptional regulator CDS	PA1826	25.5	29.07	25.95	37.3	29.31	33.08	39.61	26.51	29.3	42.73	43.83	0.197316	0.24906	0.155671	0.539762	0.75451	1.72353e-06	0.710801	0.00020513	transcriptional regulator
short-chain dehydrogenase CDS	PA1827	12.34	12.78	13.4	14.04	12.68	11.49	17.04	11.97	15.93	12.51	12.65	-0.109747	0.648721	0.131222	0.630115	0.0641618	0.197618	0.18303	0.801823	short-chain dehydrogenase
short-chain dehydrogenase CDS	PA1828	95.4	92.16	92.57	96.1	101.94	85.1	80.69	78.12	62.64	111.76	114.59	-0.083413	0.685139	-0.400564	0.0534922	0.912041	0.000191286	0.661934	3.89082e-06	short-chain dehydrogenase
hypothetical protein CDS	PA1829	82.82	71.8	64.53	75.93	77.52	66.04	82.75	64.58	56.49	65.52	67.17	-0.0982484	0.676196	-0.18103	0.498425	0.275017	0.373745	0.22719	0.198931	hypothetical protein
hypothetical protein CDS	PA1830	1103.59	947.91	921.17	1540.42	1411.26	1206.42	656.27	551.67	650.38	1281.06	1157.12	0.362391	0.0399492	-0.742172	1.3949e-05	1.27966	0.555044	0.297295	1.82894e-15	hypothetical protein
hypothetical protein CDS	PA1831	246.33	202.06	222.43	341.62	298.32	261	163.33	143.12	174.47	282.96	229.67	0.304175	0.0997272	-0.548613	0.00294978	0.97933	0.787202	0.214865	7.48339e-08	hypothetical protein
protease CDS	PA1832	140.17	139.79	135.23	142.7	138.92	131.74	126.25	110.04	136.08	100.43	92.01	-0.107097	0.487542	-0.232878	0.20868	-0.0565046	0.0434824	-0.223562	0.775266	protease
oxidoreductase CDS	PA1833	120.2	144.95	134.83	198.43	137.19	158.05	154.7	106.13	114.1	218.14	233.13	0.189273	0.3097	-0.170894	0.461453	1.15891	7.356e-07	0.850013	1.01638e-09	oxidoreductase
alpha/beta hydrolase CDS	PA1833a	44.6	51.02	46.83	60.8	49.31	50.05	60.8	42.84	47.84	51.84	51.56	0.0631628	0.750142	0.00556663	0.98215	0.347433	0.0949436	0.280755	0.0761673	alpha/beta hydrolase
hypothetical protein CDS	PA1835	37.88	34.25	27.67	43.44	46.92	41.47	30.37	29.07	28.77	42.03	35.9	0.282655	0.197211	-0.248204	0.329963	0.706547	0.60583	0.237308	0.0005914	hypothetical protein
transcriptional regulator CDS	PA1836	28.92	26.2	29.01	35.78	31.53	29.81	33.02	26.16	29.24	27.63	27.36	0.0965898	0.663328	-0.0102954	0.970389	0.211065	0.814511	0.0909471	0.307553	transcriptional regulator
hypothetical protein CDS	PA1837	260.6	290.01	306.54	346.6	315.12	285.65	194.38	176.48	114.33	180.55	139.84	0.040588	0.843659	-0.85156	0.000188329	0.287097	5.40036e-06	-0.421543	0.297182	hypothetical protein
cysI CDS	PA1838	340.74	321.87	337.52	423.07	464.16	389.9	242.54	201.78	134.45	176.42	147.08	0.533717	0.0339901	-0.825803	0.00558816	0.053741	2.09818e-111	-0.798736	1.1527e-33	sulfite reductase
hypothetical protein CDS	PA1837a	259.37	155.11	154.05	352.32	272.64	298.55	447.4	240.34	414.28	1982.24	2408.74	0.243727	0.141153	0.791345	0.000364753	2.86274	6.43458e-14	2.97155	0.853864	hypothetical protein
RNA methyltransferase CDS	PA1839	40.96	62.14	65.97	55.08	53.76	57.69	74.43	61.13	65.88	37.03	38.42	-0.111518	0.667335	0.171638	0.522246	-0.516426	0.0260452	-0.33105	0.00264509	RNA methyltransferase
hypothetical protein CDS	PA1840	252.07	226.07	287.33	260.76	220.12	233.71	171.29	182.76	189.15	78.61	76.67	-0.199512	0.267427	-0.552594	0.00443992	-0.91088	3.56907e-28	-1.23934	9.90087e-07	hypothetical protein
hypothetical protein CDS	PA1841	180.06	226.66	218.87	182.42	168.05	182.21	134.2	140.04	160.43	49.44	54.62	-0.323385	0.0238931	-0.580796	0.00141615	-1.16182	1.70044e-33	-1.43785	1.5277e-09	hypothetical protein
hypothetical protein CDS	PA1842	298.31	411.55	458.59	314.54	283.52	316.72	267.04	269.72	237.87	115.8	108.92	-0.431686	0.0203211	-0.63658	0.00252113	-0.889081	4.05919e-23	-1.0596	1.6239e-06	hypothetical protein
metH CDS	PA1843	240.4	321.82	340.79	194.11	209.33	201.79	165.66	195.43	166.48	52.05	55.51	-0.646642	7.24943e-05	-0.809042	5.76168e-05	-1.39676	7.0479e-41	-1.54352	9.69399e-13	B12-dependent methionine synthase
hypothetical protein CDS	PA1844	21.21	24.9	25.02	48.49	57.94	54.43	40.2	32.54	31.32	19.4	20.3	1.02958	5.23629e-10	0.452973	0.0355672	-0.487762	3.11873e-10	-0.96614	0.026245	hypothetical protein
hypothetical protein CDS	PA1845	24.21	24.66	20.55	42.94	51.35	40.33	39.26	30.43	35.42	11.59	12.88	0.809464	1.34897e-05	0.496583	0.0163741	-1.18905	6.93655e-15	-1.48493	2.65914e-08	hypothetical protein
cti CDS	PA1846	66.63	77.26	77.4	64.69	67.96	69.7	61.95	68.51	72.11	23.3	23.52	-0.222088	0.135781	-0.1933	0.35813	-1.21539	7.58827e-24	-1.25688	5.74294e-11	cis/trans isomerase
Fe/S biogenesis protein NfuA CDS	PA1847	240.6	219.52	205.42	334.58	313.23	321.27	495.57	365.88	484.21	540.9	308.66	0.424592	0.00280381	0.902173	1.5018e-07	0.233354	0.00192155	0.505913	0.388157	Fe/S biogenesis protein NfuA
major facilitator superfamily transporter CDS	PA1848	6.04	7.22	7.07	9.37	7.99	7.21	8.47	6.82	7.61	4.82	5.76	0.16033	0.499416	0.0894123	0.753381	-0.209751	0.114341	-0.305387	0.405858	major facilitator superfamily transporter
hypothetical protein CDS	PA1849	7.84	4.43	7.86	13.53	9.24	6.94	11.47	8.5	7.44	5.84	6.38	0.35352	0.370347	0.310014	0.469145	-0.264606	0.320829	-0.299514	0.517131	hypothetical protein
transcriptional regulator CDS	PA1850	27.45	29.52	27.7	32.15	27.17	29.93	31.08	25.81	31.83	28.7	30.78	-0.0275823	0.896479	-0.0133306	0.957315	0.317636	0.0480543	0.263852	0.0942486	transcriptional regulator
hypothetical protein CDS	PA1851	35.94	37.73	41.24	36.48	30.03	41.29	47.52	36.22	46.5	62.28	55.41	-0.189991	0.326641	0.0944587	0.681343	0.747274	4.41481e-10	0.890878	3.83973e-05	hypothetical protein
hypothetical protein CDS	PA1852	1768.19	2004.71	2880.93	1699.74	1393.59	2261.96	2226.52	2535.79	3018.91	907.23	964.87	-0.383699	0.135085	0.146932	0.630115	-1.15549	0.000646392	-0.844511	1.31436e-08	hypothetical protein
transcriptional regulator CDS	PA1853	38.05	53.57	45.58	46.55	43.36	47.29	181.97	124.48	125.7	27.87	30.52	-0.0947638	0.659309	1.51582	2.15089e-15	-1.96273	0.00627469	-0.827629	8.68989e-22	transcriptional regulator
hypothetical protein CDS	PA1854	12.31	16.74	19.43	16.59	16.02	16.57	58.98	49.09	52	16.85	17.32	-0.0737731	0.79226	1.58724	2.81761e-17	-1.32091	0.0274694	-0.251315	2.66162e-14	hypothetical protein
hypothetical protein CDS	PA1855	9.34	12.9	17.87	19.28	18.03	14.49	60.99	49.86	68.74	20.44	21.2	0.234603	0.499687	1.95488	2.90513e-16	-1.19543	0.0441136	-0.215092	5.53156e-07	hypothetical protein
cbb3-type cytochrome C oxidase subunit I CDS	PA1856	27.24	26.53	26.92	28.3	28.36	26.82	70.71	60.79	110.07	39.29	39.69	-0.0514426	0.798677	1.4261	3.85928e-11	-0.703406	7.75055e-10	0.00388811	0.0061157	cbb3-type cytochrome C oxidase subunit I
hypothetical protein CDS	PA1857	84.1	98.22	100.47	120.32	112.04	117.83	102.66	105.81	104.68	54.03	56.52	0.202668	0.155388	0.0734867	0.749699	-0.608519	6.96365e-13	-0.747914	0.000638946	hypothetical protein
str CDS	PA1858	21.23	25.07	24.57	26.89	25.76	23.47	28.01	20.43	19.77	28.74	32.19	0.00245045	0.992479	-0.132343	0.618093	0.730545	0.000466188	0.626817	0.000608596	streptomycin 3''-phosphotransferase
transcriptional regulator CDS	PA1859	30.15	27.07	24.22	39.09	30.95	30.16	40.12	28.27	34.69	63.37	62.17	0.180945	0.392404	0.243922	0.300247	1.17484	9.71188e-17	1.18022	1.45816e-10	transcriptional regulator
hypothetical protein CDS	PA1860	67.95	47.47	44.93	80.97	56.65	70.75	100.97	64.78	84.51	295.46	302.53	0.242946	0.347124	0.518987	0.0418332	2.14175	9.00089e-64	2.30228	8.25957e-30	hypothetical protein
modC CDS	PA1861	39.04	41.26	43.77	48.54	41.37	41.63	49.24	35.26	35	87.02	93.35	-0.019723	0.927145	-0.133464	0.594545	1.48044	1.15388e-27	1.3919	2.26217e-14	molybdenum ABC transporter ATP-binding protein ModC
modB CDS	PA1862	87.1	87.75	92.07	86.12	84.3	80.28	79.64	74.23	73.37	36.62	31.62	-0.188547	0.202984	-0.30208	0.0972435	-0.835146	2.9441e-13	-0.950167	5.59197e-06	molybdenum ABC transporter permease ModB
modA CDS	PA1863	55.03	58.53	64.18	64.24	64.89	55.31	46.88	47.13	53.73	27.28	29.57	-0.0458817	0.83984	-0.33324	0.088041	-0.481103	3.2946e-08	-0.77123	0.0143264	molybdenum ABC transporter substrate-binding protein ModA
transcriptional regulator CDS	PA1864	4.3	3.01	3.05	5.45	5.85	3.56	5.49	5.04	3.57	6.45	6.7	0.359915	0.302698	0.333596	0.377908	0.77213	0.0289167	0.774391	0.0116541	transcriptional regulator
Fanconi-associated nuclease CDS	PA1865	22.02	22.77	20.52	23.5	21.73	19.33	26.74	26.03	28.13	29.88	33.22	-0.116557	0.534377	0.226483	0.253563	0.528718	5.74796e-09	0.728153	0.00332224	Fanconi-associated nuclease
hypothetical protein CDS	PA1866	19.23	24.75	22.39	26.6	21.76	25.31	28.9	21.8	26.76	36.7	36.91	0.0463348	0.832605	0.1386	0.542984	0.819966	1.14042e-12	0.839269	1.89353e-06	hypothetical protein
hypothetical protein CDS	PA1866a	108.41	129.6	177.96	185.91	138.76	153.91	131.45	140.82	123.21	40.52	27.6	0.0907865	0.756746	-0.135049	0.652242	-1.62696	1.78912e-22	-1.81669	8.03451e-12	hypothetical protein
xphA CDS	PA1867	8.27	11.63	12	7.91	8.92	8.29	9.76	8.28	10.42	2.74	2.23	-0.406647	0.113459	-0.230933	0.4487	-1.54963	1.3271e-05	-1.48067	2.0692e-06	type VI pilus biosynthesis protein
xqhA CDS	PA1868	2.62	4.08	3.38	4.21	3.4	3.66	4.94	3.89	4.97	5.34	6.17	0.0554328	0.8598	0.357453	0.16333	0.630653	1.24422e-06	0.785662	0.00348318	secretion protein XqhA
acyl carrier protein CDS	PA1869	125.61	152.15	178.39	530.21	335.98	422.25	132.55	122.72	114.48	488.57	568.61	1.31322	2.29552e-13	-0.363508	0.098057	2.38765	0.000966767	0.829258	1.2855e-40	acyl carrier protein
hypothetical protein CDS	PA1870	14.04	8.5	10.56	18.13	14.44	22.03	21.48	14.27	19.28	48.47	40.82	0.545788	0.0515986	0.596913	0.0384839	1.58201	5.07901e-14	1.54445	8.73833e-13	hypothetical protein
lasA CDS	PA1871	20.57	24.1	18.32	49.87	36.85	29.24	31.21	21.96	21.41	851.01	1039.68	0.723171	0.000603459	0.155037	0.571488	5.50565	1.33707e-137	4.92752	1.64001e-164	protease LasA
hypothetical protein CDS	PA1872	79.78	80.53	69.12	90.35	80.09	71.47	70.34	61.33	76.52	188.48	182.45	-0.0276335	0.909235	-0.215236	0.300247	1.71579	1.19157e-29	1.50017	1.74205e-24	hypothetical protein
hypothetical protein CDS	PA1873	4.67	4.11	4.89	6.28	4.65	4.77	5.83	4.06	4.97	14.5	12.85	0.0845974	0.797633	0.0357984	0.921954	1.75182	2.25169e-16	1.67294	9.1766e-15	hypothetical protein
hypothetical protein CDS	PA1874	12.82	16.59	14.29	22.55	18.2	20.61	29.29	21.25	22.28	226.36	216.59	0.376135	0.0109282	0.637331	0.000551054	3.4771	5.77584e-252	3.67886	2.3659e-88	hypothetical protein
hypothetical protein CDS	PA1875	8.11	9.29	9.75	17.79	12.34	17.39	14.96	11.11	13.58	99.18	83.12	0.66352	0.000409579	0.4472	0.0335689	3.07294	1.03776e-61	2.83543	3.21986e-62	hypothetical protein
ABC transporter ATP-binding protein/permease CDS	PA1876	8.79	9.85	8.74	16.14	12.42	13.15	12.72	10.68	13.33	82.53	82.05	0.483963	0.00221475	0.33484	0.089165	3.037	3.49687e-109	2.85406	1.22151e-74	ABC transporter ATP-binding protein/permease
secretion protein CDS	PA1877	7.57	9.5	8.43	10	8.42	10.34	9.29	9.78	10.65	85.35	73.26	0.0662694	0.800625	0.142511	0.596562	3.27355	1.2301e-110	3.27332	3.19134e-66	secretion protein
hypothetical protein CDS	PA1878	24.66	24.05	23.65	30.6	25.29	29.6	22.11	21.5	26.49	74.66	68.09	0.129013	0.524821	-0.120419	0.642096	1.89933	5.51506e-29	1.62925	1.0754e-22	hypothetical protein
hypothetical protein CDS	PA1879	25.9	26.24	28.07	26.85	24.98	27.84	26.29	23.62	28.1	33.53	34.95	-0.109331	0.597023	-0.115811	0.639119	0.698849	4.18949e-05	0.630486	0.000361364	hypothetical protein
oxidoreductase CDS	PA1880	22.53	23.1	21.59	32.31	25.55	30.41	44.3	38.3	33.56	85.09	95.28	0.27854	0.0648832	0.690895	0.000123983	1.5151	4.07726e-50	1.84551	4.15434e-16	oxidoreductase
oxidoreductase CDS	PA1881	41.81	30.57	32.46	55.98	46.22	49.13	68.97	66.07	57.46	88.9	82.85	0.395835	0.0583453	0.76187	0.000499461	0.718929	2.47202e-14	1.00242	0.000198612	oxidoreductase
transporter CDS	PA1882	95.95	68.21	81.38	89.65	91.07	92.51	107.19	55.06	126.88	37.03	28.6	0.0446717	0.878078	0.123148	0.743035	-1.19643	3.59139e-12	-1.29369	7.93195e-05	transporter
NADH-quinone oxidoreductase subunit A CDS	PA1883	14.08	12.82	7.94	14.98	12.78	16.12	20.82	14.7	13.27	15.5	13.09	0.199371	0.53957	0.367237	0.272381	0.122817	0.332836	0.282796	0.684945	NADH-quinone oxidoreductase subunit A
transcriptional regulator CDS	PA1884	15.2	15.39	12.84	19.95	16.58	18.67	17.57	16.57	14.45	16.55	16.17	0.227654	0.299819	0.0840965	0.784085	0.314146	0.599153	0.196779	0.187804	transcriptional regulator
hypothetical protein CDS	PA1885	17.84	16.87	15.08	24.63	20.79	24.09	19.5	13.26	20.55	35.27	36.16	0.355689	0.0715756	0.00686802	0.982254	1.3091	1.50104e-08	0.947697	4.07658e-09	hypothetical protein
polB CDS	PA1886	28.37	31.02	29.69	35.75	25.68	36.07	40.69	29.52	31.4	84.91	92.79	0.0216224	0.932573	0.104297	0.651139	1.69251	3.96906e-29	1.74063	4.90189e-21	DNA polymerase II
hypothetical protein CDS	PA1887	43.95	36.18	31.17	71.7	47.57	58.24	101.31	55.78	57.82	328.41	351.31	0.523667	0.0145515	0.803411	0.00197448	2.53191	2.68128e-74	2.79983	9.76816e-26	hypothetical protein
hypothetical protein CDS	PA1888	20.23	13.85	14.74	51.12	32.59	31.97	93.92	42.59	44.43	270.68	312.39	1.03417	4.1914e-06	1.64657	2.18333e-09	2.54853	2.18969e-64	3.11525	1.07072e-18	hypothetical protein
hypothetical protein CDS	PA1889	52.25	51.76	54.67	80.87	75.92	82.46	85.45	66.65	75.02	144.99	190.21	0.477731	0.000151442	0.424204	0.0149824	1.44638	9.92343e-20	1.36956	2.76724e-14	hypothetical protein
glutathione S-transferase CDS	PA1890	85.15	85.9	79.51	105.23	98.76	94.51	91.3	88.01	79.66	46.82	54.77	0.145257	0.359189	-0.0269342	0.91746	-0.455323	3.31273e-07	-0.602146	0.0203803	glutathione S-transferase
hypothetical protein CDS	PA1891	42.17	53.34	58.49	48.51	56.38	50.9	34.65	53.47	35.69	14.04	10.15	-0.0734737	0.782912	-0.348523	0.243351	-1.4442	3.27152e-17	-1.65915	1.97464e-06	hypothetical protein
hypothetical protein CDS	PA1892	96.86	99.42	104.03	82.25	103.48	89.27	64.3	88.74	63.19	18.95	15.51	-0.214819	0.263696	-0.51302	0.0307993	-1.74054	1.25528e-30	-1.96903	6.22362e-12	hypothetical protein
hypothetical protein CDS	PA1893	94.02	106.34	113.55	77.32	103.61	93.06	83.74	112.43	68.32	27.04	25.13	-0.276843	0.169196	-0.291191	0.302489	-1.44075	1.51242e-18	-1.40851	1.96261e-08	hypothetical protein
hypothetical protein CDS	PA1894	411.18	391.31	439.48	334.26	419.97	360.33	242.27	353.86	269.25	45.23	33.12	-0.244029	0.202055	-0.558911	0.0179128	-2.54507	1.08848e-56	-2.80352	1.34863e-23	hypothetical protein
hypothetical protein CDS	PA1895	247.3	238.47	248.57	174.52	245.26	201.66	166.28	227.82	162.93	61.91	43.14	-0.319739	0.121024	-0.443096	0.0643181	-1.50329	9.99367e-16	-1.58525	4.83119e-09	hypothetical protein
hypothetical protein CDS	PA1896	126.79	160.45	162.27	108	138.78	118.72	123.79	156.61	114.61	24.75	22.15	-0.373513	0.0522756	-0.237856	0.358566	-2.16383	5.28739e-34	-2.04707	1.32399e-21	hypothetical protein
hypothetical protein CDS	PA1897	230	265.52	277.7	154.58	218.79	190.41	181.6	230.01	204.83	16.47	17.82	-0.519867	0.00783567	-0.37925	0.0797386	-3.24495	3.40098e-58	-3.15543	1.46682e-51	hypothetical protein
qscR CDS	PA1898	39.05	47.72	49.73	44.81	40.2	50.95	46.47	50.37	66.62	68.65	54.49	-0.102877	0.638663	0.179323	0.500533	0.475216	2.07082e-05	0.564469	0.0462584	quorum-sensing control repressor
phzA2 CDS	PA1899	18	9.06	5.54	136.68	61.84	64.05	13.82	8.35	6.92	572.21	422.54	1.67336	5.02181e-05	-0.230719	0.637714	5.88945	5.52431e-09	2.42461	7.29645e-115	phenazine biosynthesis protein PhzA
phzB2 CDS	PA1900	28.46	11.66	11.23	164.8	82.6	71.76	19.03	14.38	12.83	1388.9	1114.82	1.51862	0.000245712	-0.225151	0.61432	6.57872	2.65255e-15	3.37222	1.92226e-219	phenazine biosynthesis protein PhzB
phzC2 CDS	PA1901	21.23	23.35	23.06	65.95	34.48	42.27	21.71	18.64	24	487.82	435.3	0.89526	2.60352e-05	-0.14824	0.510002	4.70108	6.90571e-63	3.63695	4.18248e-162	phenazine biosynthesis protein PhzC
phzD2 CDS	PA1902	9.62	6.31	5.12	44.88	24.25	25.26	9.06	11.12	6.17	515.28	413.34	1.7761	1.70922e-11	0.227244	0.586119	5.91182	3.50642e-75	3.85649	1.56901e-119	phenazine biosynthesis protein PhzD
phzE2 CDS	PA1903	10.27	7.77	5.32	38.08	22.33	21.79	10.23	9.68	8.21	454.74	408.85	1.5052	2.74922e-09	0.176405	0.611229	5.77858	4.96838e-93	4.28887	1.21625e-219	phenazine biosynthesis protein PhzE
phzF2 CDS	PA1904	9.91	7.31	7.89	35.64	23.36	23.12	10.49	8.4	10.21	461.51	406.92	1.47136	2.06058e-12	0.11922	0.702293	5.74613	2.10146e-127	4.32689	8.4607e-225	trans-2,3-dihydro-3-hydroxyanthranilate isomerase
phzG2 CDS	PA1905	30.93	32.75	29.97	69.27	41.13	51.83	38.1	34.68	34.63	608.51	561.34	0.641348	0.0010578	0.116784	0.61432	4.30657	1.90274e-97	3.78432	1.49668e-152	pyridoxamine 5'-phosphate oxidase
hypothetical protein CDS	PA1906	45.18	38.65	42.57	77.56	54.86	57.98	29.86	27.07	34.14	411.88	337.91	0.456912	0.015404	-0.537821	0.00820218	3.89948	2.3278e-68	2.95102	1.4049e-95	hypothetical protein
hypothetical protein CDS	PA1907	22.25	22.97	22.39	26.07	19.87	23.41	17.16	19.56	18.33	66.17	58.3	-0.0686418	0.735281	-0.356009	0.0795313	2.04206	7.86649e-35	1.77779	2.04622e-26	hypothetical protein
major facilitator superfamily transporter CDS	PA1908	19.58	25.2	26.06	21.55	18.75	21.64	16.94	19.07	21.62	21.62	19.01	-0.282522	0.117379	-0.352893	0.124186	0.378646	0.101476	0.248526	0.0878314	major facilitator superfamily transporter
hypothetical protein CDS	PA1909	35.88	37.07	30.68	25.92	28.24	28.42	26.93	31.05	29.97	19.01	17.51	-0.412673	0.0141207	-0.298275	0.177937	-0.377854	0.0415449	-0.333348	0.076235	hypothetical protein
femA CDS	PA1910	35.55	37.87	35.33	31.9	28.77	29.95	28.44	31.63	32	31.9	29.36	-0.359525	0.00305074	-0.304255	0.118453	0.296687	0.0133112	0.287801	0.135048	ferric-mycobactin receptor FemA
femR CDS	PA1911	75.19	109.43	80.99	111.69	87.46	85.8	95.02	90.94	94.6	218.86	292.12	-0.000275846	0.999464	0.00818476	0.976952	1.74018	4.38786e-25	1.70345	6.2943e-20	sigma factor regulator FemR
femI CDS	PA1912	166.78	210.42	167.13	216.86	207.09	161.4	189.95	163.93	197.46	350.49	325.65	0.00479806	0.986967	-0.0572036	0.809963	1.18165	1.01707e-11	1.06814	6.31896e-13	ECF sigma factor FemI
hypothetical protein CDS	PA1913	122.36	127.33	147.66	139.3	131.81	141.26	102.92	122.43	89.67	51.02	61.01	-0.0477132	0.813768	-0.385917	0.0994768	-0.601124	1.10106e-14	-0.86204	0.0101252	hypothetical protein
hypothetical protein CDS	PA1914	15.02	13.56	11.55	22.12	17.62	16.37	25.41	15.91	19.49	196.44	187.22	0.355109	0.0873662	0.486801	0.0404423	3.52754	2.88536e-149	3.60862	9.63128e-74	hypothetical protein
hypothetical protein CDS	PA1915	27.25	29.85	29.06	39.64	30.55	36.38	47.23	33.27	43.89	91.87	90.79	0.194781	0.224537	0.432644	0.0204623	1.4442	4.46446e-39	1.55988	6.22954e-16	hypothetical protein
amino acid permease CDS	PA1916	5.5	4.45	4	6.54	5.54	5.62	7.4	4.03	6.76	14.03	14.78	0.220496	0.403831	0.270027	0.406679	1.54522	1.92778e-19	1.51045	3.77153e-10	amino acid permease
hypothetical protein CDS	PA1917	3.33	4.71	6.74	7.87	5.89	6.14	9.14	7.37	5.64	8.8	9.15	0.272382	0.479815	0.447214	0.260452	0.578387	0.0250746	0.763822	0.0831924	hypothetical protein
hypothetical protein CDS	PA1918	2.96	3.23	3.37	5.53	3.87	3.31	5.16	3.85	4.09	5.63	5.73	0.274364	0.337371	0.353204	0.194737	0.680217	0.00538002	0.715241	0.00453588	hypothetical protein
nrdG CDS	PA1919	17.87	25.63	16.26	33.68	24.23	25.19	36.03	24.6	29.11	36.52	45.48	0.346964	0.146859	0.482405	0.0526271	0.763782	3.63868e-06	0.831912	0.000332811	class III (anaerobic) ribonucleoside-triphosphate reductase activating protein NrdG
nrdD CDS	PA1920	6.18	7.75	6.66	9.6	7.97	8.97	17.63	12.16	12.5	21.29	19.19	0.253386	0.167662	0.921151	4.19618e-06	0.829506	2.77155e-25	1.32772	6.23139e-05	anaerobic ribonucleoside triphosphate reductase
hypothetical protein CDS	PA1921	2.92	2.72	1.73	5.61	4.94	8.27	10.26	6.57	6.18	111.98	127.38	1.07596	0.000218226	1.4253	8.81605e-07	4.22624	2.82411e-115	4.47914	4.53938e-80	hypothetical protein
TonB-dependent receptor CDS	PA1922	1.28	1.6	1.9	1.94	3.04	1.55	3.06	2.3	2.86	110.87	128.16	0.314725	0.377217	0.661195	0.015767	5.70489	1.12542e-47	5.80225	4.27224e-195	TonB-dependent receptor
cobaltochelatase subunit CobN CDS	PA1923	1.27	1.74	1.55	2.84	1.92	2.1	2.69	1.83	2.47	71.32	67.72	0.447434	0.058456	0.508335	0.0415095	5.16673	1.17437e-251	5.14236	1.49958e-171	cobaltochelatase subunit CobN
hypothetical protein CDS	PA1924	3.08	5.49	2.64	3.01	4.45	4.03	4.96	4.53	3.63	94.61	84.7	-0.0361487	0.946232	0.140155	0.767483	4.58748	9.10244e-112	4.75478	2.40839e-88	hypothetical protein
hypothetical protein CDS	PA1925	13.2	11.23	12.65	18.68	12.46	11.45	15.6	13.51	24.32	175.99	156.19	0.0765705	0.839057	0.404171	0.20476	3.47968	4.67807e-87	3.51568	1.10389e-45	hypothetical protein
hypothetical protein CDS	PA1926	54.23	59.63	60.06	44.44	45.15	50.19	39.37	49.25	54.91	28.44	25.33	-0.405238	0.00310972	-0.335021	0.136224	-0.525324	0.000187277	-0.562527	0.0214	hypothetical protein
metE CDS	PA1927	70.9	187.81	236.55	27.46	48.77	48.9	245.49	219.11	228.64	13.25	16.06	-1.3104	0.00165614	0.381539	0.311671	-3.64141	0.00248034	-1.75883	4.12322e-101	5-methyltetrahydropteroyltriglutamate-- homocysteine methyltransferase
rimJ CDS	PA1928	27.88	46.67	56.78	30.63	28.17	29.46	82.01	68.3	77.51	23.89	25.17	-0.613284	0.0130591	0.682749	0.00735144	-1.30893	0.962102	-0.439151	3.66241e-13	ribosomal protein alanine acetyltransferase
hypothetical protein CDS	PA1929	34.02	45.49	51.64	50.61	42.89	49.44	86.57	71.58	67.21	39.25	31.88	0.0217502	0.944923	0.677337	0.00209445	-0.758387	0.453422	-0.264631	0.000493528	hypothetical protein
chemotaxis transducer CDS	PA1930	31.9	23.76	23.7	59.16	40.37	41.94	69.22	36.4	45.27	362.43	360.31	0.672767	0.00133309	0.781918	0.00205379	3.12742	3.67569e-94	3.21621	5.53133e-42	chemotaxis transducer
ferredoxin CDS	PA1931	16.27	15.12	12.21	24.72	19.12	25.95	39.46	20.51	22.9	92.83	91.34	0.532226	0.0142085	0.777789	0.0044627	2.02913	5.49422e-47	2.26278	5.19766e-16	ferredoxin
hydroxylase molybdopterin-containing subunit CDS	PA1932	15.57	21.71	19.08	21.96	18.17	22.21	49.16	34.07	34.06	32.8	32	0.0422885	0.872452	0.938492	4.88785e-06	0.0453986	2.5715e-10	0.70657	0.850393	hydroxylase molybdopterin-containing subunit
hydroxylase large subunit CDS	PA1933	101.21	124.24	104.41	132.62	108.48	109.03	161.05	107.52	140.77	222.85	224.07	-0.0169466	0.938575	0.220167	0.312408	1.02162	8.42146e-26	1.1488	2.73416e-08	hydroxylase large subunit
hypothetical protein CDS	PA1934	47.6	40.86	52.06	56.3	51.12	41.52	43.61	40.02	44.46	22.33	25	-0.0208908	0.946081	-0.206919	0.391128	-0.537214	4.64243e-05	-0.73241	0.0109256	hypothetical protein
hypothetical protein CDS	PA1937	27.79	25.35	19.73	28.12	32.86	27.47	30.46	16.91	32.51	26.62	31.66	0.167846	0.547949	0.0350321	0.930973	0.44664	0.25841	0.229527	0.126826	hypothetical protein
hypothetical protein CDS	PA1938	38.2	37.04	32.49	48.48	39.01	42.53	47.85	33.58	41.81	69.15	64.89	0.158405	0.39732	0.103794	0.681348	1.01434	4.09846e-12	0.927955	4.60396e-08	hypothetical protein
hypothetical protein CDS	PA1939	399.02	300.34	305.64	389.06	354.75	342.59	286.78	266.92	312.96	612.36	576.31	0.00237035	0.993876	-0.288056	0.206928	1.34004	1.95399e-20	1.04699	1.55306e-16	hypothetical protein
hypothetical protein CDS	PA1940	135.99	117.31	126.67	130.08	133.55	129.46	133.21	132.52	147.95	115.45	106.12	-0.0536703	0.802335	0.0420586	0.863498	-0.00976403	0.83333	0.000566763	0.963229	hypothetical protein
hypothetical protein CDS	PA1941	47.52	53.96	55.29	74.3	69.51	58.73	93.54	62.61	61.78	61.37	73.49	0.259793	0.112529	0.377766	0.0896034	0.207886	0.0821466	0.314815	0.374134	hypothetical protein
hypothetical protein CDS	PA1942	68.18	49.16	52.88	94.9	78.18	54.67	86.61	53.78	58.91	84.48	74.4	0.280718	0.322029	0.126939	0.695816	0.569284	0.145574	0.430683	0.0163185	hypothetical protein
hypothetical protein CDS	PA1943	51.51	51	49.24	59.18	55.26	55.68	65.73	52.98	61.54	67.68	67.97	0.0593045	0.740479	0.162057	0.417255	0.483764	2.88965e-06	0.515296	0.00404265	hypothetical protein
hypothetical protein CDS	PA1944	63.05	54.8	44.54	78.99	65.25	73.92	84.31	59.73	74.65	128.93	126.81	0.301688	0.131444	0.32729	0.163143	1.11874	7.74089e-23	1.0916	1.5557e-10	hypothetical protein
transcriptional regulator CDS	PA1945	18.33	18.64	17.69	27.06	19.61	20.43	26.71	19.23	23.9	45.89	40.2	0.179745	0.362809	0.260474	0.212866	1.19241	1.96469e-14	1.20323	1.59936e-10	transcriptional regulator
rbsB CDS	PA1946	43.99	47.62	49.23	53.42	49.75	56.52	88.68	72.08	90.03	57.56	57.6	0.0768912	0.671889	0.733504	4.00619e-06	-0.223659	0.00218826	0.171997	0.218217	ribose ABC transporter substrate-binding protein
rbsA CDS	PA1947	6.89	10.65	10.98	11.13	9.6	12.24	25.64	22.48	19.77	11.19	14.82	0.10364	0.72117	1.12846	1.36676e-07	-0.484601	0.00639084	0.266472	0.0298965	ribose transporter RbsA
rbsC CDS	PA1948	27.16	30.62	31.07	30.2	25.65	30.8	52.92	42.73	49.11	31.83	28.26	-0.13624	0.445125	0.608826	0.000249293	-0.368078	0.026667	0.116017	0.0457403	ribose ABC transporter permease
rbsR CDS	PA1949	29.59	39.29	35.38	36.21	31.91	35.72	47.78	40.01	48.72	36.48	46.61	-0.102783	0.602797	0.303287	0.129951	0.178432	0.0005252	0.408867	0.39555	ribose operon repressor RbsR
rbsK CDS	PA1950	63.06	93.44	77.92	94.87	79.14	89.73	93.79	66.44	96.82	150.66	173.46	0.0675844	0.775941	0.0503323	0.859008	1.2245	1.14505e-20	1.13084	4.17682e-10	ribokinase
hypothetical protein CDS	PA1951	40.39	33.81	34.58	62.91	51.32	56.72	71.71	59.1	59.78	163.08	179.32	0.52315	0.000966586	0.703937	0.0001189	1.72867	1.74446e-56	1.85179	4.14615e-25	hypothetical protein
hypothetical protein CDS	PA1952	2.82	1.89	2.06	2.29	3.69	3.33	4.12	3.44	3.12	4.97	3.58	0.307968	0.426832	0.530916	0.136498	0.552073	0.0460191	0.713092	0.0912351	hypothetical protein
hypothetical protein CDS	PA1953	6.87	9.27	9.87	11.11	7.74	9.33	12.97	8.72	8.04	12.08	17.06	0.0110789	0.976961	0.105209	0.767395	0.858963	0.000122491	0.962612	0.00184411	hypothetical protein
hypothetical protein CDS	PA1954	7.97	8.9	8.18	10.79	10.85	8.92	18.02	11.7	11.96	16	19.1	0.17984	0.431151	0.621511	0.00784329	0.647979	1.6418e-08	1.00027	0.00669382	hypothetical protein
hypothetical protein CDS	PA1955	2.62	2.88	3.48	4.53	4.37	4.12	8.76	3.42	5.3	5.32	8.31	0.382097	0.24547	0.764907	0.0369464	0.547536	0.00360091	0.841179	0.152392	hypothetical protein
hypothetical protein CDS	PA1956	5.82	5.81	4.95	4.7	4.64	8.36	9.35	6.95	6.18	8.06	6.16	-0.00163057	0.99736	0.338599	0.31166	0.237813	0.136275	0.528409	0.473609	hypothetical protein
[truncated: 3,613 more rows]
